# Supplementary material for: Dysregulated expression of miR-140 and miR-122 compromised microglial chemotaxis and led to reduced restriction of AD pathology
Source: J Neuroinflammation. 2024 Jul 2;21:167. doi: 10.1186/s12974-024-03162-z (PMC11218311; doi:10.1186/s12974-024-03162-z)
Supplement: Supplementary file 2 — Supplementary Material 2 [file 12974_2024_3162_MOESM2_ESM.xlsx]

## Sheet: Initial filtered miRNAs
Table S1 Initial filtered miRNAs expression values
miRNA_id	CON1_Tpm	CON2_Tpm	CON3_Tpm	CON4_Tpm	CON5_Tpm	CON6_Tpm	CON7_Tpm	CON8_Tpm	CON9_Tpm	CON10_Tpm	CON11_Tpm	CON12_Tpm	CON13_Tpm	CON14_Tpm	AD1_Tpm	AD2_Tpm	AD3_Tpm	AD4_Tpm	AD5_Tpm	AD6_Tpm	AD7_Tpm	AD8_Tpm	AD9_Tpm	AD10_Tpm	AD11_Tpm	CON1_count	CON2_count	CON3_count	CON4_count	CON5_count	CON6_count	CON7_count	CON8_count	CON9_count	CON10_count	CON11_count	CON12_count	CON13_count	CON14_count	AD1_count	AD2_count	AD3_count	AD4_count	AD5_count	AD6_count	AD7_count	AD8_count	AD9_count	AD10_count
hsa-miR-371b-5p	0	0	0	0	0	0	0	0	0	0	0	0	0	0	0	0	0	0	0	0	0	1.09065	0	0	0	0	0	0	0	0	0	0	0	0	0	0	0	0	0	0	0	0	0	0	0	0	1	0	0
hsa-miR-4757-5p	0	0	0	0	0	0	0	0	0	0	0	0	0	0	0	0	0	0	0	0	0	1.09065	0	0	0	0	0	0	0	0	0	0	0	0	0	0	0	0	0	0	0	0	0	0	0	0	1	0	0
hsa-miR-500a-5p	0	0	0	0	0	0	0	0	0	0	0	0	0	0	0	0	0	0	0	0	0	1.09065	0	0	0	0	0	0	0	0	0	0	0	0	0	0	0	0	0	0	0	0	0	0	0	0	1	0	0
hsa-miR-514b-5p	0	0	0	0	0	0	0	0	0	0	0	0	0	0	0	0	0	0	0	0	0	1.09065	0	0	0	0	0	0	0	0	0	0	0	0	0	0	0	0	0	0	0	0	0	0	0	0	1	0	0
hsa-miR-6827-5p	0	0	0	0	0	0	0	0	0	0	0	0	0	0	0	0	0	0	0	0	0	1.09065	0	0	0	0	0	0	0	0	0	0	0	0	0	0	0	0	0	0	0	0	0	0	0	0	1	0	0
hsa-miR-6852-3p	0	0	0	0	0	0	0	0	0	0	0	0	0	0	0	0	0	0	0	0	0	1.09065	0	0	0	0	0	0	0	0	0	0	0	0	0	0	0	0	0	0	0	0	0	0	0	0	1	0	0
hsa-miR-6854-3p	0	0	0	0	0	0	0	0	0	0	0	0	0	0	0	0	0	0	0	0	0	1.09065	0	0	0	0	0	0	0	0	0	0	0	0	0	0	0	0	0	0	0	0	0	0	0	0	1	0	0
hsa-miR-6868-3p	0	0	0	0	0	0	0	0	0	0	0	0	0	0	0	0	0	0	0	0	0	1.09065	0	0	0	0	0	0	0	0	0	0	0	0	0	0	0	0	0	0	0	0	0	0	0	0	1	0	0
hsa-miR-6875-5p	0	0	0	0	0	0	0	0	0	0	0	0	0	0	0	0	0	0	0	0	0	1.09065	0	0	0	0	0	0	0	0	0	0	0	0	0	0	0	0	0	0	0	0	0	0	0	0	1	0	0
hsa-miR-6876-5p	0	0	0	0	0	0	0	0	0	0	0	0	0	0	0	0	0	0	0	0	0	1.09065	0	0	0	0	0	0	0	0	0	0	0	0	0	0	0	0	0	0	0	0	0	0	0	0	1	0	0
hsa-miR-450a-1-3p	0	0	0	0	0	0	0	0	0	0	0	0	0	0	0	0	0	0	0	0	0	1.09065	0	0	0	0	0	0	0	0	0	0	0	0	0	0	0	0	0	0	0	0	0	0	0	0	1	0	0
hsa-miR-127-5p	0	0	0	0	0	0	0	1.60245	0	0	0	0	0	0	0	0	0	0	0	0	0	0	0	0	0	0	0	0	0	0	0	0	1	0	0	0	0	0	0	0	0	0	0	0	0	0	0	0	0
hsa-miR-331-5p	0	0	0	0	0	0	0	1.60245	0	0	0	0	0	0	0	0	0	0	0	0	0	0	0	0	0	0	0	0	0	0	0	0	1	0	0	0	0	0	0	0	0	0	0	0	0	0	0	0	0
hsa-miR-342-5p	0	0	0	0	0	0	0	1.60245	0	0	0	0	0	0	0	0	0	0	0	0	0	0	0	0	0	0	0	0	0	0	0	0	1	0	0	0	0	0	0	0	0	0	0	0	0	0	0	0	0
hsa-miR-410-5p	0	0	0	0	0	0	0	1.60245	0	0	0	0	0	0	0	0	0	0	0	0	0	0	0	0	0	0	0	0	0	0	0	0	1	0	0	0	0	0	0	0	0	0	0	0	0	0	0	0	0
hsa-miR-4638-3p	0	0	0	0	0	0	0	1.60245	0	0	0	0	0	0	0	0	0	0	0	0	0	0	0	0	0	0	0	0	0	0	0	0	1	0	0	0	0	0	0	0	0	0	0	0	0	0	0	0	0
hsa-miR-4743-5p	0	0	0	0	0	0	0	1.60245	0	0	0	0	0	0	0	0	0	0	0	0	0	0	0	0	0	0	0	0	0	0	0	0	1	0	0	0	0	0	0	0	0	0	0	0	0	0	0	0	0
hsa-miR-4747-5p	0	0	0	0	0	0	0	1.60245	0	0	0	0	0	0	0	0	0	0	0	0	0	0	0	0	0	0	0	0	0	0	0	0	1	0	0	0	0	0	0	0	0	0	0	0	0	0	0	0	0
hsa-miR-548as-5p	0	0	0	0	0	0	0	1.60245	0	0	0	0	0	0	0	0	0	0	0	0	0	0	0	0	0	0	0	0	0	0	0	0	1	0	0	0	0	0	0	0	0	0	0	0	0	0	0	0	0
hsa-miR-548c-5p	0	0	0	0	0	0	0	1.60245	0	0	0	0	0	0	0	0	0	0	0	0	0	0	0	0	0	0	0	0	0	0	0	0	1	0	0	0	0	0	0	0	0	0	0	0	0	0	0	0	0
hsa-miR-551a	0	0	0	0	0	0	0	1.60245	0	0	0	0	0	0	0	0	0	0	0	0	0	0	0	0	0	0	0	0	0	0	0	0	1	0	0	0	0	0	0	0	0	0	0	0	0	0	0	0	0
hsa-miR-574-5p	0	0	0	0	0	0	0	1.60245	0	0	0	0	0	0	0	0	0	0	0	0	0	0	0	0	0	0	0	0	0	0	0	0	1	0	0	0	0	0	0	0	0	0	0	0	0	0	0	0	0
hsa-miR-6796-3p	0	0	0	0	0	0	0	1.60245	0	0	0	0	0	0	0	0	0	0	0	0	0	0	0	0	0	0	0	0	0	0	0	0	1	0	0	0	0	0	0	0	0	0	0	0	0	0	0	0	0
hsa-miR-1236-3p	0	0	0	0	0	0	0	0	0	0	0	0	1.86123	0	0	0	0	0	0	0	0	0	0	0	0	0	0	0	0	0	0	0	0	0	0	0	0	1	0	0	0	0	0	0	0	0	0	0	0
hsa-miR-6734-3p	0	0	0	0	0	0	0	0	0	0	0	0	1.86123	0	0	0	0	0	0	0	0	0	0	0	0	0	0	0	0	0	0	0	0	0	0	0	0	1	0	0	0	0	0	0	0	0	0	0	0
hsa-miR-6851-5p	0	0	0	0	0	0	0	0	0	0	0	0	1.86123	0	0	0	0	0	0	0	0	0	0	0	0	0	0	0	0	0	0	0	0	0	0	0	0	1	0	0	0	0	0	0	0	0	0	0	0
hsa-miR-6724-5p	0	0	0	0	0	0	0	0	0	0	0	0	1.86123	0	0	0	0	0	0	0	0	0	0	0	0	0	0	0	0	0	0	0	0	0	0	0	0	1	0	0	0	0	0	0	0	0	0	0	0
hsa-miR-216a-3p	0	0	0	0	0	0	0	0	0	0	0	0	0	0	0	0	0	0	0	0	0	0	0	0	2.08936	0	0	0	0	0	0	0	0	0	0	0	0	0	0	0	0	0	0	0	0	0	0	0	0
hsa-miR-3144-3p	0	0	0	0	0	0	0	0	0	0	0	0	0	0	0	0	0	0	0	0	0	0	0	0	2.08936	0	0	0	0	0	0	0	0	0	0	0	0	0	0	0	0	0	0	0	0	0	0	0	0
hsa-miR-3193	0	0	0	0	0	0	0	0	0	0	0	0	0	0	0	0	0	0	0	0	0	0	0	0	2.08936	0	0	0	0	0	0	0	0	0	0	0	0	0	0	0	0	0	0	0	0	0	0	0	0
hsa-miR-4440	0	0	0	0	0	0	0	0	0	0	0	0	0	0	0	0	0	0	0	0	0	0	0	0	2.08936	0	0	0	0	0	0	0	0	0	0	0	0	0	0	0	0	0	0	0	0	0	0	0	0
hsa-miR-489-3p	0	0	0	0	0	0	0	0	0	0	0	0	0	0	0	0	0	0	0	0	0	0	0	0	2.08936	0	0	0	0	0	0	0	0	0	0	0	0	0	0	0	0	0	0	0	0	0	0	0	0
hsa-miR-548n	0	0	0	0	0	0	0	0	0	0	0	0	0	0	0	0	0	0	0	0	0	0	0	0	2.08936	0	0	0	0	0	0	0	0	0	0	0	0	0	0	0	0	0	0	0	0	0	0	0	0
hsa-miR-5586-3p	0	0	0	0	0	0	0	0	0	0	0	0	0	0	0	0	0	0	0	0	0	0	0	0	2.08936	0	0	0	0	0	0	0	0	0	0	0	0	0	0	0	0	0	0	0	0	0	0	0	0
hsa-miR-6769b-3p	0	0	0	0	0	0	0	0	0	0	0	0	0	0	0	0	0	0	0	0	0	0	0	0	2.08936	0	0	0	0	0	0	0	0	0	0	0	0	0	0	0	0	0	0	0	0	0	0	0	0
hsa-miR-6783-5p	0	0	0	0	0	0	0	0	0	0	0	0	0	0	0	0	0	0	0	0	0	0	0	0	2.08936	0	0	0	0	0	0	0	0	0	0	0	0	0	0	0	0	0	0	0	0	0	0	0	0
hsa-miR-6874-3p	0	0	0	0	0	0	0	0	0	0	0	0	0	0	0	0	0	0	0	0	0	0	0	0	2.08936	0	0	0	0	0	0	0	0	0	0	0	0	0	0	0	0	0	0	0	0	0	0	0	0
hsa-miR-1273d	0	0	0	0	0	0	2.16543	0	0	0	0	0	0	0	0	0	0	0	0	0	0	0	0	0	0	0	0	0	0	0	0	1	0	0	0	0	0	0	0	0	0	0	0	0	0	0	0	0	0
hsa-miR-3150b-3p	0	0	0	0	0	0	2.16543	0	0	0	0	0	0	0	0	0	0	0	0	0	0	0	0	0	0	0	0	0	0	0	0	1	0	0	0	0	0	0	0	0	0	0	0	0	0	0	0	0	0
hsa-miR-338-5p	0	0	0	0	0	0	2.16543	0	0	0	0	0	0	0	0	0	0	0	0	0	0	0	0	0	0	0	0	0	0	0	0	1	0	0	0	0	0	0	0	0	0	0	0	0	0	0	0	0	0
hsa-miR-3605-5p	0	0	0	0	0	0	2.16543	0	0	0	0	0	0	0	0	0	0	0	0	0	0	0	0	0	0	0	0	0	0	0	0	1	0	0	0	0	0	0	0	0	0	0	0	0	0	0	0	0	0
hsa-miR-3678-5p	0	0	0	0	0	0	2.16543	0	0	0	0	0	0	0	0	0	0	0	0	0	0	0	0	0	0	0	0	0	0	0	0	1	0	0	0	0	0	0	0	0	0	0	0	0	0	0	0	0	0
hsa-miR-3913-3p	0	0	0	0	0	0	2.16543	0	0	0	0	0	0	0	0	0	0	0	0	0	0	0	0	0	0	0	0	0	0	0	0	1	0	0	0	0	0	0	0	0	0	0	0	0	0	0	0	0	0
hsa-miR-4651	0	0	0	0	0	0	2.16543	0	0	0	0	0	0	0	0	0	0	0	0	0	0	0	0	0	0	0	0	0	0	0	0	1	0	0	0	0	0	0	0	0	0	0	0	0	0	0	0	0	0
hsa-miR-4656	0	0	0	0	0	0	2.16543	0	0	0	0	0	0	0	0	0	0	0	0	0	0	0	0	0	0	0	0	0	0	0	0	1	0	0	0	0	0	0	0	0	0	0	0	0	0	0	0	0	0
hsa-miR-4796-3p	0	0	0	0	0	0	2.16543	0	0	0	0	0	0	0	0	0	0	0	0	0	0	0	0	0	0	0	0	0	0	0	0	1	0	0	0	0	0	0	0	0	0	0	0	0	0	0	0	0	0
hsa-miR-6509-5p	0	0	0	0	0	0	2.16543	0	0	0	0	0	0	0	0	0	0	0	0	0	0	0	0	0	0	0	0	0	0	0	0	1	0	0	0	0	0	0	0	0	0	0	0	0	0	0	0	0	0
hsa-miR-6751-5p	0	0	0	0	0	0	2.16543	0	0	0	0	0	0	0	0	0	0	0	0	0	0	0	0	0	0	0	0	0	0	0	0	1	0	0	0	0	0	0	0	0	0	0	0	0	0	0	0	0	0
hsa-miR-6758-5p	0	0	0	0	0	0	2.16543	0	0	0	0	0	0	0	0	0	0	0	0	0	0	0	0	0	0	0	0	0	0	0	0	1	0	0	0	0	0	0	0	0	0	0	0	0	0	0	0	0	0
hsa-miR-6770-5p	0	0	0	0	0	0	2.16543	0	0	0	0	0	0	0	0	0	0	0	0	0	0	0	0	0	0	0	0	0	0	0	0	1	0	0	0	0	0	0	0	0	0	0	0	0	0	0	0	0	0
hsa-miR-6786-3p	0	0	0	0	0	0	2.16543	0	0	0	0	0	0	0	0	0	0	0	0	0	0	0	0	0	0	0	0	0	0	0	0	1	0	0	0	0	0	0	0	0	0	0	0	0	0	0	0	0	0
hsa-miR-7108-5p	0	0	0	0	0	0	2.16543	0	0	0	0	0	0	0	0	0	0	0	0	0	0	0	0	0	0	0	0	0	0	0	0	1	0	0	0	0	0	0	0	0	0	0	0	0	0	0	0	0	0
hsa-miR-7843-5p	0	0	0	0	0	0	2.16543	0	0	0	0	0	0	0	0	0	0	0	0	0	0	0	0	0	0	0	0	0	0	0	0	1	0	0	0	0	0	0	0	0	0	0	0	0	0	0	0	0	0
hsa-miR-133a-5p	0	0	0	0	0	0	0	0	2.74398	0	0	0	0	0	0	0	0	0	0	0	0	0	0	0	0	0	0	0	0	0	0	0	0	1	0	0	0	0	0	0	0	0	0	0	0	0	0	0	0
hsa-miR-204-3p	0	0	0	0	0	0	0	0	2.74398	0	0	0	0	0	0	0	0	0	0	0	0	0	0	0	0	0	0	0	0	0	0	0	0	1	0	0	0	0	0	0	0	0	0	0	0	0	0	0	0
hsa-miR-346	0	0	0	0	0	0	0	0	2.74398	0	0	0	0	0	0	0	0	0	0	0	0	0	0	0	0	0	0	0	0	0	0	0	0	1	0	0	0	0	0	0	0	0	0	0	0	0	0	0	0
hsa-miR-3614-5p	0	0	0	0	0	0	0	0	2.74398	0	0	0	0	0	0	0	0	0	0	0	0	0	0	0	0	0	0	0	0	0	0	0	0	1	0	0	0	0	0	0	0	0	0	0	0	0	0	0	0
hsa-miR-4639-5p	0	0	0	0	0	0	0	0	2.74398	0	0	0	0	0	0	0	0	0	0	0	0	0	0	0	0	0	0	0	0	0	0	0	0	1	0	0	0	0	0	0	0	0	0	0	0	0	0	0	0
hsa-miR-548aw	0	0	0	0	0	0	0	0	2.74398	0	0	0	0	0	0	0	0	0	0	0	0	0	0	0	0	0	0	0	0	0	0	0	0	1	0	0	0	0	0	0	0	0	0	0	0	0	0	0	0
hsa-miR-582-5p	0	0	0	0	0	0	0	0	2.74398	0	0	0	0	0	0	0	0	0	0	0	0	0	0	0	0	0	0	0	0	0	0	0	0	1	0	0	0	0	0	0	0	0	0	0	0	0	0	0	0
hsa-miR-6743-3p	0	0	0	0	0	0	0	0	2.74398	0	0	0	0	0	0	0	0	0	0	0	0	0	0	0	0	0	0	0	0	0	0	0	0	1	0	0	0	0	0	0	0	0	0	0	0	0	0	0	0
hsa-miR-203b-3p	0	0	0	0	0	0	0	0	2.74398	0	0	0	0	0	0	0	0	0	0	0	0	0	0	0	0	0	0	0	0	0	0	0	0	1	0	0	0	0	0	0	0	0	0	0	0	0	0	0	0
hsa-miR-1254	0	0	0	0	0	0	0	0	0	0	0	0	0	0	0	0	0	0	0	0	2.96295	0	0	0	0	0	0	0	0	0	0	0	0	0	0	0	0	0	0	0	0	0	0	0	0	1	0	0	0
hsa-miR-1255a	0	0	0	0	0	0	0	0	0	0	0	0	0	0	0	0	0	0	0	0	2.96295	0	0	0	0	0	0	0	0	0	0	0	0	0	0	0	0	0	0	0	0	0	0	0	0	1	0	0	0
hsa-miR-152-5p	0	0	0	0	0	0	0	0	0	0	0	0	0	0	0	0	0	0	0	0	2.96295	0	0	0	0	0	0	0	0	0	0	0	0	0	0	0	0	0	0	0	0	0	0	0	0	1	0	0	0
hsa-miR-196b-3p	0	0	0	0	0	0	0	0	0	0	0	0	0	0	0	0	0	0	0	0	2.96295	0	0	0	0	0	0	0	0	0	0	0	0	0	0	0	0	0	0	0	0	0	0	0	0	1	0	0	0
hsa-miR-2116-5p	0	0	0	0	0	0	0	0	0	0	0	0	0	0	0	0	0	0	0	0	2.96295	0	0	0	0	0	0	0	0	0	0	0	0	0	0	0	0	0	0	0	0	0	0	0	0	1	0	0	0
hsa-miR-219a-1-3p	0	0	0	0	0	0	0	0	0	0	0	0	0	0	0	0	0	0	0	0	2.96295	0	0	0	0	0	0	0	0	0	0	0	0	0	0	0	0	0	0	0	0	0	0	0	0	1	0	0	0
hsa-miR-4642	0	0	0	0	0	0	0	0	0	0	0	0	0	0	0	0	0	0	0	0	2.96295	0	0	0	0	0	0	0	0	0	0	0	0	0	0	0	0	0	0	0	0	0	0	0	0	1	0	0	0
hsa-miR-579-3p	0	0	0	0	0	0	0	0	0	0	0	0	0	0	0	0	0	0	0	0	2.96295	0	0	0	0	0	0	0	0	0	0	0	0	0	0	0	0	0	0	0	0	0	0	0	0	1	0	0	0
hsa-miR-641	0	0	0	0	0	0	0	0	0	0	0	0	0	0	0	0	0	0	0	0	2.96295	0	0	0	0	0	0	0	0	0	0	0	0	0	0	0	0	0	0	0	0	0	0	0	0	1	0	0	0
hsa-miR-643	0	0	0	0	0	0	0	0	0	0	0	0	0	0	0	0	0	0	0	0	2.96295	0	0	0	0	0	0	0	0	0	0	0	0	0	0	0	0	0	0	0	0	0	0	0	0	1	0	0	0
hsa-miR-6894-5p	0	0	0	0	0	0	0	0	0	0	0	0	0	0	0	0	0	0	0	0	2.96295	0	0	0	0	0	0	0	0	0	0	0	0	0	0	0	0	0	0	0	0	0	0	0	0	1	0	0	0
hsa-miR-1-5p	0	0	0	0	0	0	0	0	0	0	0	0	0	0	0	0	0	0	0	0	2.96295	0	0	0	0	0	0	0	0	0	0	0	0	0	0	0	0	0	0	0	0	0	0	0	0	1	0	0	0
hsa-miR-6848-5p	0	0	0	0	0	0	0	0	0	0	3.10915	0	0	0	0	0	0	0	0	0	0	0	0	0	0	0	0	0	0	0	0	0	0	0	0	1	0	0	0	0	0	0	0	0	0	0	0	0	0
hsa-miR-3124-3p	0	0	0	0	0	0	0	0	0	0	0	0	0	0	0	0	0	0	0	0	0	2.1813	0	0	0	0	0	0	0	0	0	0	0	0	0	0	0	0	0	0	0	0	0	0	0	0	2	0	0
hsa-miR-4659b-3p	0	0	0	0	0	0	0	0	0	0	0	0	0	0	0	0	0	0	0	0	0	2.1813	0	0	0	0	0	0	0	0	0	0	0	0	0	0	0	0	0	0	0	0	0	0	0	0	2	0	0
hsa-miR-4791	0	0	0	0	0	0	0	0	0	0	0	0	0	0	0	0	0	0	0	0	0	2.1813	0	0	0	0	0	0	0	0	0	0	0	0	0	0	0	0	0	0	0	0	0	0	0	0	2	0	0
hsa-miR-511-5p	0	0	0	0	0	0	0	0	0	0	0	0	0	0	0	0	0	0	0	0	0	2.1813	0	0	0	0	0	0	0	0	0	0	0	0	0	0	0	0	0	0	0	0	0	0	0	0	2	0	0
hsa-miR-802	0	0	0	0	0	0	0	0	0	0	0	0	0	0	0	0	0	0	0	0	0	2.1813	0	0	0	0	0	0	0	0	0	0	0	0	0	0	0	0	0	0	0	0	0	0	0	0	2	0	0
hsa-miR-873-5p	0	0	0	0	0	0	0	0	0	0	0	0	0	0	0	0	0	0	0	0	0	2.1813	0	0	0	0	0	0	0	0	0	0	0	0	0	0	0	0	0	0	0	0	0	0	0	0	2	0	0
hsa-miR-933	0	0	0	0	0	0	0	0	0	0	0	0	0	0	0	0	0	0	0	0	0	2.1813	0	0	0	0	0	0	0	0	0	0	0	0	0	0	0	0	0	0	0	0	0	0	0	0	2	0	0
hsa-miR-4668-5p	0	0	0	0	0	0	0	0	0	0	0	0	0	0	0	0	0	0	0	0	0	2.1813	0	0	0	0	0	0	0	0	0	0	0	0	0	0	0	0	0	0	0	0	0	0	0	0	2	0	0
hsa-miR-515-5p	0	0	0	0	0	0	0	0	0	0	0	0	0	0	0	0	0	0	0	0	0	2.1813	0	0	0	0	0	0	0	0	0	0	0	0	0	0	0	0	0	0	0	0	0	0	0	0	2	0	0
hsa-miR-378g	0	0	0	0	0	0	0	0	0	0	0	0	0	0	0	0	0	0	0	0	0	0	4.10971	0	0	0	0	0	0	0	0	0	0	0	0	0	0	0	0	0	0	0	0	0	0	0	0	1	0
hsa-miR-4722-5p	0	0	0	0	0	0	0	0	0	0	0	0	0	0	0	0	0	0	0	0	0	0	4.10971	0	0	0	0	0	0	0	0	0	0	0	0	0	0	0	0	0	0	0	0	0	0	0	0	1	0
hsa-miR-4728-3p	0	0	0	0	0	0	0	0	0	0	0	0	0	0	0	0	0	0	0	0	0	0	4.10971	0	0	0	0	0	0	0	0	0	0	0	0	0	0	0	0	0	0	0	0	0	0	0	0	1	0
hsa-miR-6820-5p	0	0	0	0	0	0	0	0	0	0	0	0	0	0	0	0	0	0	0	0	0	0	4.10971	0	0	0	0	0	0	0	0	0	0	0	0	0	0	0	0	0	0	0	0	0	0	0	0	1	0
hsa-miR-6894-3p	0	0	0	0	0	0	0	0	0	0	0	0	0	0	0	0	0	0	0	0	0	0	4.10971	0	0	0	0	0	0	0	0	0	0	0	0	0	0	0	0	0	0	0	0	0	0	0	0	1	0
hsa-miR-1262	0	0	0	0	0	0	0	0	0	0	0	0	0	0	0	0	0	0	0	0	0	1.09065	0	0	2.08936	0	0	0	0	0	0	0	0	0	0	0	0	0	0	0	0	0	0	0	0	0	1	0	0
hsa-miR-1227-3p	0	0	0	0	0	0	0	3.2049	0	0	0	0	0	0	0	0	0	0	0	0	0	0	0	0	0	0	0	0	0	0	0	0	2	0	0	0	0	0	0	0	0	0	0	0	0	0	0	0	0
hsa-miR-3154	0	0	0	0	0	0	0	3.2049	0	0	0	0	0	0	0	0	0	0	0	0	0	0	0	0	0	0	0	0	0	0	0	0	2	0	0	0	0	0	0	0	0	0	0	0	0	0	0	0	0
hsa-miR-6716-3p	0	0	0	0	0	0	0	3.2049	0	0	0	0	0	0	0	0	0	0	0	0	0	0	0	0	0	0	0	0	0	0	0	0	2	0	0	0	0	0	0	0	0	0	0	0	0	0	0	0	0
hsa-miR-6733-3p	0	0	0	0	0	0	0	3.2049	0	0	0	0	0	0	0	0	0	0	0	0	0	0	0	0	0	0	0	0	0	0	0	0	2	0	0	0	0	0	0	0	0	0	0	0	0	0	0	0	0
hsa-miR-6772-5p	0	0	0	0	0	0	0	3.2049	0	0	0	0	0	0	0	0	0	0	0	0	0	0	0	0	0	0	0	0	0	0	0	0	2	0	0	0	0	0	0	0	0	0	0	0	0	0	0	0	0
hsa-miR-6832-5p	0	0	0	0	0	0	0	3.2049	0	0	0	0	0	0	0	0	0	0	0	0	0	0	0	0	0	0	0	0	0	0	0	0	2	0	0	0	0	0	0	0	0	0	0	0	0	0	0	0	0
hsa-miR-7111-3p	0	0	0	0	0	0	0	3.2049	0	0	0	0	0	0	0	0	0	0	0	0	0	0	0	0	0	0	0	0	0	0	0	0	2	0	0	0	0	0	0	0	0	0	0	0	0	0	0	0	0
hsa-miR-1275	0	0	0	0	0	0	0	1.60245	0	0	0	0	0	0	0	0	0	0	0	0	0	0	0	0	2.08936	0	0	0	0	0	0	0	1	0	0	0	0	0	0	0	0	0	0	0	0	0	0	0	0
hsa-miR-6797-3p	0	0	0	0	0	0	0	0	0	0	0	0	3.72025	0	0	0	0	0	0	0	0	0	0	0	0	0	0	0	0	0	0	0	0	0	0	0	0	2	0	0	0	0	0	0	0	0	0	0	0
hsa-miR-6856-5p	0	0	0	0	0	0	0	0	0	0	0	0	3.72025	0	0	0	0	0	0	0	0	0	0	0	0	0	0	0	0	0	0	0	0	0	0	0	0	2	0	0	0	0	0	0	0	0	0	0	0
hsa-miR-4754	0	0	0	0	0	0	2.16543	1.60245	0	0	0	0	0	0	0	0	0	0	0	0	0	0	0	0	0	0	0	0	0	0	0	1	1	0	0	0	0	0	0	0	0	0	0	0	0	0	0	0	0
hsa-miR-6754-5p	0	0	0	0	0	0	2.16543	1.60245	0	0	0	0	0	0	0	0	0	0	0	0	0	0	0	0	0	0	0	0	0	0	0	1	1	0	0	0	0	0	0	0	0	0	0	0	0	0	0	0	0
hsa-miR-2277-5p	0	0	5.08551	0	0	0	0	0	0	0	0	0	0	0	0	0	0	0	0	0	0	0	0	0	0	0	0	1	0	0	0	0	0	0	0	0	0	0	0	0	0	0	0	0	0	0	0	0	0
hsa-miR-212-3p	0	5.11302	0	0	0	0	0	0	0	0	0	0	0	0	0	0	0	0	0	0	0	0	0	0	0	0	1	0	0	0	0	0	0	0	0	0	0	0	0	0	0	0	0	0	0	0	0	0	0
hsa-miR-6785-5p	0	5.11302	0	0	0	0	0	0	0	0	0	0	0	0	0	0	0	0	0	0	0	0	0	0	0	0	1	0	0	0	0	0	0	0	0	0	0	0	0	0	0	0	0	0	0	0	0	0	0
hsa-miR-6880-5p	0	5.11302	0	0	0	0	0	0	0	0	0	0	0	0	0	0	0	0	0	0	0	0	0	0	0	0	1	0	0	0	0	0	0	0	0	0	0	0	0	0	0	0	0	0	0	0	0	0	0
hsa-miR-6788-3p	0	5.11302	0	0	0	0	0	0	0	0	0	0	0	0	0	0	0	0	0	0	0	0	0	0	0	0	1	0	0	0	0	0	0	0	0	0	0	0	0	0	0	0	0	0	0	0	0	0	0
hsa-miR-1288-3p	0	0	0	0	0	0	0	0	0	0	0	0	0	0	0	0	0	0	0	0	0	0	0	0	4.17871	0	0	0	0	0	0	0	0	0	0	0	0	0	0	0	0	0	0	0	0	0	0	0	0
hsa-miR-15a-3p	0	0	0	0	0	0	0	0	0	0	0	0	0	0	0	0	0	0	0	0	0	0	0	0	4.17871	0	0	0	0	0	0	0	0	0	0	0	0	0	0	0	0	0	0	0	0	0	0	0	0
hsa-miR-4523	0	0	0	0	0	0	0	0	0	0	0	0	0	0	0	0	0	0	0	0	0	0	0	0	4.17871	0	0	0	0	0	0	0	0	0	0	0	0	0	0	0	0	0	0	0	0	0	0	0	0
hsa-miR-208b-3p	0	0	0	0	0	0	0	0	0	0	0	0	0	0	0	0	0	0	0	0	0	0	0	0	4.17871	0	0	0	0	0	0	0	0	0	0	0	0	0	0	0	0	0	0	0	0	0	0	0	0
hsa-miR-3657	0	0	0	0	0	0	0	0	0	0	0	0	0	0	0	0	0	0	0	0	0	3.27128	0	0	0	0	0	0	0	0	0	0	0	0	0	0	0	0	0	0	0	0	0	0	0	0	3	0	0
hsa-miR-365b-5p	0	0	0	0	0	0	0	0	0	0	0	0	0	0	0	0	0	0	0	0	0	3.27128	0	0	0	0	0	0	0	0	0	0	0	0	0	0	0	0	0	0	0	0	0	0	0	0	3	0	0
hsa-miR-4503	0	0	0	0	0	0	0	0	0	0	0	0	0	0	0	0	0	0	0	0	0	3.27128	0	0	0	0	0	0	0	0	0	0	0	0	0	0	0	0	0	0	0	0	0	0	0	0	3	0	0
hsa-miR-551b-5p	0	0	0	0	0	0	0	0	0	0	0	0	0	0	0	0	0	0	0	0	0	3.27128	0	0	0	0	0	0	0	0	0	0	0	0	0	0	0	0	0	0	0	0	0	0	0	0	3	0	0
hsa-miR-345-3p	0	0	0	0	0	0	4.33354	0	0	0	0	0	0	0	0	0	0	0	0	0	0	0	0	0	0	0	0	0	0	0	0	2	0	0	0	0	0	0	0	0	0	0	0	0	0	0	0	0	0
hsa-miR-3675-5p	0	0	0	0	0	0	4.33354	0	0	0	0	0	0	0	0	0	0	0	0	0	0	0	0	0	0	0	0	0	0	0	0	2	0	0	0	0	0	0	0	0	0	0	0	0	0	0	0	0	0
hsa-miR-4734	0	0	0	0	0	0	4.33354	0	0	0	0	0	0	0	0	0	0	0	0	0	0	0	0	0	0	0	0	0	0	0	0	2	0	0	0	0	0	0	0	0	0	0	0	0	0	0	0	0	0
hsa-miR-4781-5p	0	0	0	0	0	0	4.33354	0	0	0	0	0	0	0	0	0	0	0	0	0	0	0	0	0	0	0	0	0	0	0	0	2	0	0	0	0	0	0	0	0	0	0	0	0	0	0	0	0	0
hsa-miR-6742-5p	0	0	0	0	0	0	4.33354	0	0	0	0	0	0	0	0	0	0	0	0	0	0	0	0	0	0	0	0	0	0	0	0	2	0	0	0	0	0	0	0	0	0	0	0	0	0	0	0	0	0
hsa-miR-6864-5p	0	0	0	0	0	0	4.33354	0	0	0	0	0	0	0	0	0	0	0	0	0	0	0	0	0	0	0	0	0	0	0	0	2	0	0	0	0	0	0	0	0	0	0	0	0	0	0	0	0	0
hsa-miR-655-3p	0	0	0	0	0	0	0	1.60245	0	0	0	0	0	0	0	0	0	0	0	0	2.96295	0	0	0	0	0	0	0	0	0	0	0	1	0	0	0	0	0	0	0	0	0	0	0	0	1	0	0	0
hsa-miR-6867-5p	0	0	0	0	0	0	0	0	2.74398	0	0	0	0	0	0	0	0	0	0	0	0	0	0	0	2.08936	0	0	0	0	0	0	0	0	1	0	0	0	0	0	0	0	0	0	0	0	0	0	0	0
hsa-miR-181d-3p	0	0	0	0	0	0	2.16543	0	2.74398	0	0	0	0	0	0	0	0	0	0	0	0	0	0	0	0	0	0	0	0	0	0	1	0	1	0	0	0	0	0	0	0	0	0	0	0	0	0	0	0
hsa-miR-29a-5p	0	0	0	0	0	0	2.16543	0	2.74398	0	0	0	0	0	0	0	0	0	0	0	0	0	0	0	0	0	0	0	0	0	0	1	0	1	0	0	0	0	0	0	0	0	0	0	0	0	0	0	0
hsa-miR-6777-5p	0	0	0	0	0	0	0	0	0	0	3.10915	0	1.86123	0	0	0	0	0	0	0	0	0	0	0	0	0	0	0	0	0	0	0	0	0	0	1	0	1	0	0	0	0	0	0	0	0	0	0	0
hsa-miR-217	0	0	0	0	0	0	0	0	0	0	0	0	0	0	0	0	0	0	0	0	2.96295	0	0	0	2.08936	0	0	0	0	0	0	0	0	0	0	0	0	0	0	0	0	0	0	0	0	1	0	0	0
hsa-miR-450a-2-3p	0	0	0	0	0	0	0	0	0	0	0	0	0	0	0	0	0	0	0	0	0	2.1813	0	0	2.08936	0	0	0	0	0	0	0	0	0	0	0	0	0	0	0	0	0	0	0	0	0	2	0	0
hsa-miR-4743-3p	0	0	0	0	0	0	0	0	5.48796	0	0	0	0	0	0	0	0	0	0	0	0	0	0	0	0	0	0	0	0	0	0	0	0	2	0	0	0	0	0	0	0	0	0	0	0	0	0	0	0
hsa-miR-4745-5p	0	0	0	0	0	0	0	0	5.48796	0	0	0	0	0	0	0	0	0	0	0	0	0	0	0	0	0	0	0	0	0	0	0	0	2	0	0	0	0	0	0	0	0	0	0	0	0	0	0	0
hsa-miR-4755-5p	0	0	0	0	0	0	0	0	5.48796	0	0	0	0	0	0	0	0	0	0	0	0	0	0	0	0	0	0	0	0	0	0	0	0	2	0	0	0	0	0	0	0	0	0	0	0	0	0	0	0
hsa-miR-7852-3p	0	0	0	0	0	0	0	0	5.48796	0	0	0	0	0	0	0	0	0	0	0	0	0	0	0	0	0	0	0	0	0	0	0	0	2	0	0	0	0	0	0	0	0	0	0	0	0	0	0	0
hsa-miR-122-3p	0	0	0	0	0	0	0	0	5.48796	0	0	0	0	0	0	0	0	0	0	0	0	0	0	0	0	0	0	0	0	0	0	0	0	2	0	0	0	0	0	0	0	0	0	0	0	0	0	0	0
hsa-miR-193b-3p	0	0	0	0	0	0	0	0	0	6.5985	0	0	0	0	0	0	0	0	0	0	0	0	0	0	0	0	0	0	0	0	0	0	0	0	1	0	0	0	0	0	0	0	0	0	0	0	0	0	0
hsa-miR-3678-3p	0	0	0	0	0	0	0	4.80735	0	0	0	0	0	0	0	0	0	0	0	0	0	0	0	0	0	0	0	0	0	0	0	0	3	0	0	0	0	0	0	0	0	0	0	0	0	0	0	0	0
hsa-miR-5003-5p	0	0	0	0	0	0	0	4.80735	0	0	0	0	0	0	0	0	0	0	0	0	0	0	0	0	0	0	0	0	0	0	0	0	3	0	0	0	0	0	0	0	0	0	0	0	0	0	0	0	0
hsa-miR-6887-3p	0	0	0	0	0	0	0	4.80735	0	0	0	0	0	0	0	0	0	0	0	0	0	0	0	0	0	0	0	0	0	0	0	0	3	0	0	0	0	0	0	0	0	0	0	0	0	0	0	0	0
hsa-miR-212-5p	0	0	0	0	0	0	0	4.80735	0	0	0	0	0	0	0	0	0	0	0	0	0	0	0	0	0	0	0	0	0	0	0	0	3	0	0	0	0	0	0	0	0	0	0	0	0	0	0	0	0
hsa-miR-579-5p	0	0	0	0	0	0	0	0	0	0	0	0	0	0	0	0	0	0	0	0	5.92163	0	0	0	0	0	0	0	0	0	0	0	0	0	0	0	0	0	0	0	0	0	0	0	0	2	0	0	0
hsa-miR-6844	0	0	0	0	0	0	0	0	0	0	0	0	0	0	0	0	0	0	0	0	5.92163	0	0	0	0	0	0	0	0	0	0	0	0	0	0	0	0	0	0	0	0	0	0	0	0	2	0	0	0
hsa-miR-4443	0	0	0	7.08188	0	0	0	0	0	0	0	0	0	0	0	0	0	0	0	0	0	0	0	0	0	0	0	0	1	0	0	0	0	0	0	0	0	0	0	0	0	0	0	0	0	0	0	0	0
hsa-miR-545-5p	0	0	0	7.08188	0	0	0	0	0	0	0	0	0	0	0	0	0	0	0	0	0	0	0	0	0	0	0	0	1	0	0	0	0	0	0	0	0	0	0	0	0	0	0	0	0	0	0	0	0
hsa-miR-7847-3p	0	0	0	7.08188	0	0	0	0	0	0	0	0	0	0	0	0	0	0	0	0	0	0	0	0	0	0	0	0	1	0	0	0	0	0	0	0	0	0	0	0	0	0	0	0	0	0	0	0	0
hsa-miR-4753-5p	0	5.11302	0	0	0	0	0	0	0	0	0	0	0	0	0	0	0	0	0	0	0	1.09065	0	0	0	0	1	0	0	0	0	0	0	0	0	0	0	0	0	0	0	0	0	0	0	0	1	0	0
hsa-miR-548ac	0	5.11302	0	0	0	0	0	0	0	0	0	0	0	0	0	0	0	0	0	0	0	1.09065	0	0	0	0	1	0	0	0	0	0	0	0	0	0	0	0	0	0	0	0	0	0	0	0	1	0	0
hsa-miR-4713-5p	0	0	0	0	0	0	0	0	0	0	6.2183	0	0	0	0	0	0	0	0	0	0	0	0	0	0	0	0	0	0	0	0	0	0	0	0	2	0	0	0	0	0	0	0	0	0	0	0	0	0
hsa-miR-6727-5p	0	0	0	0	0	0	0	0	0	0	6.2183	0	0	0	0	0	0	0	0	0	0	0	0	0	0	0	0	0	0	0	0	0	0	0	0	2	0	0	0	0	0	0	0	0	0	0	0	0	0
hsa-miR-1976	0	0	0	0	0	0	2.16543	0	0	0	0	0	0	0	0	0	0	0	0	0	0	0	4.10971	0	0	0	0	0	0	0	0	1	0	0	0	0	0	0	0	0	0	0	0	0	0	0	0	1	0
hsa-miR-3135a	0	0	0	0	0	0	0	0	0	0	0	0	0	0	0	0	0	0	0	0	0	4.36193	0	0	0	0	0	0	0	0	0	0	0	0	0	0	0	0	0	0	0	0	0	0	0	0	4	0	0
hsa-miR-4717-3p	0	0	0	0	0	0	0	0	0	0	0	0	0	0	0	0	0	0	0	0	0	4.36193	0	0	0	0	0	0	0	0	0	0	0	0	0	0	0	0	0	0	0	0	0	0	0	0	4	0	0
hsa-miR-3159	0	0	0	0	0	0	0	0	0	0	0	0	5.58148	0	0	0	0	0	0	0	0	0	0	0	0	0	0	0	0	0	0	0	0	0	0	0	0	3	0	0	0	0	0	0	0	0	0	0	0
hsa-miR-6871-5p	0	0	0	0	0	0	0	0	0	0	0	0	5.58148	0	0	0	0	0	0	0	0	0	0	0	0	0	0	0	0	0	0	0	0	0	0	0	0	3	0	0	0	0	0	0	0	0	0	0	0
hsa-miR-6752-3p	0	0	0	0	0	0	0	0	0	0	0	0	5.58148	0	0	0	0	0	0	0	0	0	0	0	0	0	0	0	0	0	0	0	0	0	0	0	0	3	0	0	0	0	0	0	0	0	0	0	0
hsa-miR-183-3p	0	0	0	0	0	0	0	0	0	0	0	0	0	0	0	0	0	0	0	0	0	0	0	7.60235	0	0	0	0	0	0	0	0	0	0	0	0	0	0	0	0	0	0	0	0	0	0	0	0	1
hsa-miR-3157-3p	0	0	0	0	0	0	0	0	0	0	0	0	0	0	0	0	0	0	0	0	0	0	0	7.60235	0	0	0	0	0	0	0	0	0	0	0	0	0	0	0	0	0	0	0	0	0	0	0	0	1
hsa-miR-6890-5p	0	0	0	0	0	0	0	0	0	0	0	0	0	0	0	0	0	0	0	0	0	0	0	7.60235	0	0	0	0	0	0	0	0	0	0	0	0	0	0	0	0	0	0	0	0	0	0	0	0	1
hsa-miR-4723-3p	0	0	5.08551	0	0	0	0	1.60245	0	0	0	0	0	0	0	0	0	0	0	0	0	0	0	0	0	0	0	1	0	0	0	0	1	0	0	0	0	0	0	0	0	0	0	0	0	0	0	0	0
hsa-miR-5188	0	0	0	0	0	7.89409	0	0	0	0	0	0	0	0	0	0	0	0	0	0	0	0	0	0	0	0	0	0	0	0	1	0	0	0	0	0	0	0	0	0	0	0	0	0	0	0	0	0	0
hsa-miR-597-5p	0	0	0	0	0	7.89409	0	0	0	0	0	0	0	0	0	0	0	0	0	0	0	0	0	0	0	0	0	0	0	0	1	0	0	0	0	0	0	0	0	0	0	0	0	0	0	0	0	0	0
hsa-miR-7108-3p	0	0	0	0	0	7.89409	0	0	0	0	0	0	0	0	0	0	0	0	0	0	0	0	0	0	0	0	0	0	0	0	1	0	0	0	0	0	0	0	0	0	0	0	0	0	0	0	0	0	0
hsa-miR-195-3p	0	0	0	0	0	0	4.33354	1.60245	0	0	0	0	0	0	0	0	0	0	0	0	0	0	0	0	0	0	0	0	0	0	0	2	1	0	0	0	0	0	0	0	0	0	0	0	0	0	0	0	0
hsa-miR-4469	0	0	5.08551	0	0	0	0	0	0	0	0	0	1.86123	0	0	0	0	0	0	0	0	0	0	0	0	0	0	1	0	0	0	0	0	0	0	0	0	1	0	0	0	0	0	0	0	0	0	0	0
hsa-miR-6789-3p	0	0	0	0	0	0	0	3.2049	2.74398	0	0	0	0	0	0	0	0	0	0	0	0	0	0	0	0	0	0	0	0	0	0	0	2	1	0	0	0	0	0	0	0	0	0	0	0	0	0	0	0
hsa-miR-4707-5p	0	0	0	0	0	0	0	3.2049	0	0	0	0	0	0	0	0	0	0	0	0	2.96295	0	0	0	0	0	0	0	0	0	0	0	2	0	0	0	0	0	0	0	0	0	0	0	0	1	0	0	0
hsa-miR-138-2-3p	0	0	0	0	0	0	4.33354	0	0	0	0	0	1.86123	0	0	0	0	0	0	0	0	0	0	0	0	0	0	0	0	0	0	2	0	0	0	0	0	1	0	0	0	0	0	0	0	0	0	0	0
hsa-miR-188-5p	0	5.11302	0	0	0	0	0	0	0	0	0	0	0	0	0	0	0	0	0	0	0	0	0	0	2.08936	0	1	0	0	0	0	0	0	0	0	0	0	0	0	0	0	0	0	0	0	0	0	0	0
hsa-miR-4657	0	0	0	0	0	0	0	0	0	0	0	0	0	0	0	0	0	0	0	0	0	0	0	0	6.26914	0	0	0	0	0	0	0	0	0	0	0	0	0	0	0	0	0	0	0	0	0	0	0	0
hsa-miR-299-3p	0	0	0	0	0	0	2.16543	0	0	0	0	0	0	0	0	0	0	0	0	0	0	3.27128	0	0	0	0	0	0	0	0	0	1	0	0	0	0	0	0	0	0	0	0	0	0	0	0	3	0	0
hsa-miR-548ay-3p	0	0	0	0	0	0	6.49897	0	0	0	0	0	0	0	0	0	0	0	0	0	0	0	0	0	0	0	0	0	0	0	0	3	0	0	0	0	0	0	0	0	0	0	0	0	0	0	0	0	0
hsa-miR-6866-5p	0	0	0	0	0	0	0	4.80735	0	0	0	0	0	0	0	0	0	0	0	0	0	1.09065	0	0	0	0	0	0	0	0	0	0	3	0	0	0	0	0	0	0	0	0	0	0	0	0	1	0	0
hsa-miR-885-5p	0	0	0	0	0	0	0	0	2.74398	0	0	0	0	0	0	0	0	0	0	0	0	0	0	0	4.17871	0	0	0	0	0	0	0	0	1	0	0	0	0	0	0	0	0	0	0	0	0	0	0	0
hsa-miR-548a-5p	0	0	0	0	0	0	4.33354	0	0	0	0	0	0	0	0	0	0	0	0	0	2.96295	0	0	0	0	0	0	0	0	0	0	2	0	0	0	0	0	0	0	0	0	0	0	0	0	1	0	0	0
hsa-miR-5004-5p	0	0	0	0	0	0	0	6.4098	0	0	0	0	0	0	0	0	0	0	0	0	0	0	0	0	0	0	0	0	0	0	0	0	4	0	0	0	0	0	0	0	0	0	0	0	0	0	0	0	0
hsa-miR-6859-5p	0	0	0	0	0	0	2.16543	0	0	0	0	0	0	0	0	0	0	0	0	0	0	2.1813	0	0	2.08936	0	0	0	0	0	0	1	0	0	0	0	0	0	0	0	0	0	0	0	0	0	2	0	0
hsa-miR-3192-5p	0	0	0	0	0	0	4.33354	0	0	0	3.10915	0	0	0	0	0	0	0	0	0	0	0	0	0	0	0	0	0	0	0	0	2	0	0	0	1	0	0	0	0	0	0	0	0	0	0	0	0	0
hsa-miR-3691-3p	0	0	0	0	0	0	0	0	0	0	0	0	0	0	0	0	0	0	0	0	0	5.45259	0	0	0	0	0	0	0	0	0	0	0	0	0	0	0	0	0	0	0	0	0	0	0	0	5	0	0
hsa-miR-10b-3p	0	0	0	0	0	0	0	0	5.48796	0	0	0	0	0	0	0	0	0	0	0	0	0	0	0	2.08936	0	0	0	0	0	0	0	0	2	0	0	0	0	0	0	0	0	0	0	0	0	0	0	0
hsa-miR-887-3p	0	0	0	0	0	0	0	0	2.74398	0	0	0	0	0	0	0	0	0	0	0	2.96295	0	0	0	2.08936	0	0	0	0	0	0	0	0	1	0	0	0	0	0	0	0	0	0	0	0	1	0	0	0
hsa-miR-6826-3p	0	0	0	0	0	0	0	1.60245	0	0	0	0	0	0	0	0	0	0	0	0	0	4.36193	0	0	0	0	0	0	0	0	0	0	1	0	0	0	0	0	0	0	0	0	0	0	0	0	4	0	0
hsa-miR-545-3p	0	0	0	0	0	7.89409	0	0	0	0	0	0	0	0	0	0	0	0	0	0	0	1.09065	0	0	0	0	0	0	0	0	1	0	0	0	0	0	0	0	0	0	0	0	0	0	0	0	1	0	0
hsa-miR-6837-3p	0	0	0	0	0	0	2.16543	0	0	0	0	0	0	0	0	0	0	0	0	0	5.92163	0	0	0	0	0	0	0	0	0	0	1	0	0	0	0	0	0	0	0	0	0	0	0	0	2	0	0	0
hsa-miR-6881-3p	0	0	0	0	0	0	2.16543	0	0	0	0	0	0	0	0	0	0	0	0	0	5.92163	0	0	0	0	0	0	0	0	0	0	1	0	0	0	0	0	0	0	0	0	0	0	0	0	2	0	0	0
hsa-miR-3130-3p	0	0	0	0	0	0	0	1.60245	0	0	0	0	5.58148	0	0	0	0	0	0	0	0	0	0	0	0	0	0	0	0	0	0	0	1	0	0	0	0	3	0	0	0	0	0	0	0	0	0	0	0
hsa-miR-6515-5p	0	0	0	0	0	0	0	0	8.2356	0	0	0	0	0	0	0	0	0	0	0	0	0	0	0	0	0	0	0	0	0	0	0	0	3	0	0	0	0	0	0	0	0	0	0	0	0	0	0	0
hsa-miR-4660	0	0	0	0	0	0	0	0	0	0	0	0	0	0	0	0	0	0	0	0	0	0	4.10971	0	4.17871	0	0	0	0	0	0	0	0	0	0	0	0	0	0	0	0	0	0	0	0	0	0	1	0
hsa-miR-6513-5p	0	0	0	0	0	0	0	0	0	0	3.10915	0	0	0	0	0	0	0	0	0	0	1.09065	4.10971	0	0	0	0	0	0	0	0	0	0	0	0	1	0	0	0	0	0	0	0	0	0	0	1	1	0
hsa-miR-3183	0	5.11302	0	0	0	0	0	3.2049	0	0	0	0	0	0	0	0	0	0	0	0	0	0	0	0	0	0	1	0	0	0	0	0	2	0	0	0	0	0	0	0	0	0	0	0	0	0	0	0	0
hsa-let-7g-3p	0	0	5.08551	0	0	0	2.16543	0	0	0	0	0	0	0	0	0	0	0	0	0	0	1.09065	0	0	0	0	0	1	0	0	0	1	0	0	0	0	0	0	0	0	0	0	0	0	0	0	1	0	0
hsa-miR-6758-3p	0	0	0	0	0	0	0	0	0	0	0	0	7.44051	0	0	0	0	0	0	0	0	0	0	0	0	0	0	0	0	0	0	0	0	0	0	0	0	4	0	0	0	0	0	0	0	0	0	0	0
hsa-miR-6802-5p	0	0	0	0	0	0	2.16543	0	0	0	0	0	0	0	0	0	0	0	0	0	0	4.36193	0	0	0	0	0	0	0	0	0	1	0	0	0	0	0	0	0	0	0	0	0	0	0	0	4	0	0
hsa-miR-132-5p	0	0	0	0	0	0	0	0	0	6.5985	0	0	0	0	0	0	0	0	0	0	2.96295	0	0	0	0	0	0	0	0	0	0	0	0	0	1	0	0	0	0	0	0	0	0	0	0	1	0	0	0
hsa-miR-1185-2-3p	0	0	0	0	0	0	0	4.80735	0	0	0	0	0	0	0	0	0	0	0	0	2.96295	0	0	0	0	0	0	0	0	0	0	0	3	0	0	0	0	0	0	0	0	0	0	0	0	1	0	0	0
hsa-miR-411-3p	0	0	0	0	0	0	0	4.80735	0	0	0	0	0	0	0	0	0	0	0	0	2.96295	0	0	0	0	0	0	0	0	0	0	0	3	0	0	0	0	0	0	0	0	0	0	0	0	1	0	0	0
hsa-miR-589-3p	0	0	0	0	0	0	2.16543	1.60245	0	0	0	0	0	0	0	0	0	0	0	0	2.96295	1.09065	0	0	0	0	0	0	0	0	0	1	1	0	0	0	0	0	0	0	0	0	0	0	0	1	1	0	0
hsa-miR-181b-3p	0	0	0	0	0	0	0	0	0	0	0	0	0	0	0	0	0	0	0	0	8.88457	0	0	0	0	0	0	0	0	0	0	0	0	0	0	0	0	0	0	0	0	0	0	0	0	3	0	0	0
hsa-miR-376a-5p	0	0	0	0	0	0	0	0	0	0	0	0	0	0	0	0	0	0	0	0	8.88457	0	0	0	0	0	0	0	0	0	0	0	0	0	0	0	0	0	0	0	0	0	0	0	0	3	0	0	0
hsa-miR-7848-3p	0	0	0	0	0	0	0	0	0	0	0	0	0	0	0	0	0	0	0	0	8.88457	0	0	0	0	0	0	0	0	0	0	0	0	0	0	0	0	0	0	0	0	0	0	0	0	3	0	0	0
hsa-miR-3176	0	0	0	0	0	0	0	4.80735	0	0	0	0	0	0	0	0	0	0	0	0	0	2.1813	0	0	0	0	0	0	0	0	0	0	3	0	0	0	0	0	0	0	0	0	0	0	0	0	2	0	0
hsa-miR-1537-3p	0	0	0	0	0	0	0	0	2.74398	0	0	0	0	0	0	0	0	0	0	0	0	4.36193	0	0	0	0	0	0	0	0	0	0	0	1	0	0	0	0	0	0	0	0	0	0	0	0	4	0	0
hsa-miR-4659a-5p	0	0	10.1776	0	0	0	0	0	0	0	0	0	0	0	0	0	0	0	0	0	0	0	0	0	0	0	0	2	0	0	0	0	0	0	0	0	0	0	0	0	0	0	0	0	0	0	0	0	0
hsa-miR-6510-3p	0	0	10.1776	0	0	0	0	0	0	0	0	0	0	0	0	0	0	0	0	0	0	0	0	0	0	0	0	2	0	0	0	0	0	0	0	0	0	0	0	0	0	0	0	0	0	0	0	0	0
hsa-miR-4787-3p	0	0	10.1776	0	0	0	0	0	0	0	0	0	0	0	0	0	0	0	0	0	0	0	0	0	0	0	0	2	0	0	0	0	0	0	0	0	0	0	0	0	0	0	0	0	0	0	0	0	0
hsa-miR-3136-3p	0	10.226	0	0	0	0	0	0	0	0	0	0	0	0	0	0	0	0	0	0	0	0	0	0	0	0	2	0	0	0	0	0	0	0	0	0	0	0	0	0	0	0	0	0	0	0	0	0	0
hsa-miR-4755-3p	0	10.226	0	0	0	0	0	0	0	0	0	0	0	0	0	0	0	0	0	0	0	0	0	0	0	0	2	0	0	0	0	0	0	0	0	0	0	0	0	0	0	0	0	0	0	0	0	0	0
hsa-miR-548b-3p	0	10.226	0	0	0	0	0	0	0	0	0	0	0	0	0	0	0	0	0	0	0	0	0	0	0	0	2	0	0	0	0	0	0	0	0	0	0	0	0	0	0	0	0	0	0	0	0	0	0
hsa-miR-6800-5p	0	10.226	0	0	0	0	0	0	0	0	0	0	0	0	0	0	0	0	0	0	0	0	0	0	0	0	2	0	0	0	0	0	0	0	0	0	0	0	0	0	0	0	0	0	0	0	0	0	0
hsa-miR-5581-3p	0	0	0	0	0	0	0	0	0	0	9.32745	0	0	0	0	0	0	0	0	0	0	0	0	0	0	0	0	0	0	0	0	0	0	0	0	3	0	0	0	0	0	0	0	0	0	0	0	0	0
hsa-miR-6729-3p	0	0	0	0	0	0	0	0	0	0	9.32745	0	0	0	0	0	0	0	0	0	0	0	0	0	0	0	0	0	0	0	0	0	0	0	0	3	0	0	0	0	0	0	0	0	0	0	0	0	0
hsa-miR-891a-5p	0	0	0	0	0	0	0	0	0	0	9.32745	0	0	0	0	0	0	0	0	0	0	0	0	0	0	0	0	0	0	0	0	0	0	0	0	3	0	0	0	0	0	0	0	0	0	0	0	0	0
hsa-miR-29b-1-5p	0	0	0	0	0	0	2.16543	3.2049	0	0	0	0	0	0	0	0	0	0	0	0	2.96295	0	0	0	0	0	0	0	0	0	0	1	2	0	0	0	0	0	0	0	0	0	0	0	0	1	0	0	0
hsa-miR-6503-3p	0	0	5.08551	0	0	0	0	0	0	0	0	0	0	0	0	0	0	0	0	0	0	3.27128	0	0	0	0	0	1	0	0	0	0	0	0	0	0	0	0	0	0	0	0	0	0	0	0	3	0	0
hsa-miR-4775	0	5.11302	0	0	0	0	4.33354	0	0	0	0	0	0	0	0	0	0	0	0	0	0	0	0	0	0	0	1	0	0	0	0	2	0	0	0	0	0	0	0	0	0	0	0	0	0	0	0	0	0
hsa-miR-16-1-3p	0	0	0	0	0	0	0	0	0	0	0	0	0	0	0	0	0	0	0	0	0	6.54324	0	0	0	0	0	0	0	0	0	0	0	0	0	0	0	0	0	0	0	0	0	0	0	0	6	0	0
hsa-miR-6847-5p	0	0	0	0	0	0	8.6644	0	0	0	0	0	0	0	0	0	0	0	0	0	0	0	0	0	0	0	0	0	0	0	0	4	0	0	0	0	0	0	0	0	0	0	0	0	0	0	0	0	0
hsa-miR-6748-3p	0	0	0	0	0	0	0	0	2.74398	0	0	0	0	0	0	0	0	0	0	0	2.96295	0	4.10971	0	0	0	0	0	0	0	0	0	0	1	0	0	0	0	0	0	0	0	0	0	0	1	0	1	0
hsa-miR-490-5p	0	0	0	0	0	0	0	1.60245	0	0	0	0	0	0	0	0	0	0	0	0	0	0	8.21688	0	0	0	0	0	0	0	0	0	1	0	0	0	0	0	0	0	0	0	0	0	0	0	0	2	0
hsa-miR-6785-3p	0	0	0	0	0	0	0	8.01471	0	0	0	0	0	0	0	0	0	0	0	0	0	0	0	0	0	0	0	0	0	0	0	0	5	0	0	0	0	0	0	0	0	0	0	0	0	0	0	0	0
hsa-miR-141-5p	0	5.11302	0	0	0	0	2.16543	0	2.74398	0	0	0	0	0	0	0	0	0	0	0	0	0	0	0	0	0	1	0	0	0	0	1	0	1	0	0	0	0	0	0	0	0	0	0	0	0	0	0	0
hsa-miR-6873-3p	0	0	0	0	0	0	0	0	0	0	0	0	0	0	0	11.2971	0	0	0	0	0	0	0	0	0	0	0	0	0	0	0	0	0	0	0	0	0	0	0	0	2	0	0	0	0	0	0	0	0
hsa-miR-744-3p	0	0	0	0	0	0	0	0	0	0	0	0	0	0	0	11.2971	0	0	0	0	0	0	0	0	0	0	0	0	0	0	0	0	0	0	0	0	0	0	0	0	2	0	0	0	0	0	0	0	0
hsa-miR-6833-5p	0	0	0	0	0	0	6.49897	0	0	0	0	0	0	0	0	0	0	0	0	0	2.96295	0	0	0	0	0	0	0	0	0	0	3	0	0	0	0	0	0	0	0	0	0	0	0	0	1	0	0	0
hsa-miR-125b-2-3p	0	0	0	0	0	0	0	0	0	0	0	0	0	0	0	0	0	0	0	12.5044	0	0	0	0	0	0	0	0	0	0	0	0	0	0	0	0	0	0	0	0	0	0	0	0	1	0	0	0	0
hsa-miR-6740-5p	0	0	0	0	0	0	0	0	0	0	0	0	0	0	0	0	0	0	0	12.5044	0	0	0	0	0	0	0	0	0	0	0	0	0	0	0	0	0	0	0	0	0	0	0	0	1	0	0	0	0
hsa-miR-5587-3p	0	0	0	0	0	0	2.16543	6.4098	0	0	0	0	0	0	0	0	0	0	0	0	0	0	0	0	0	0	0	0	0	0	0	1	4	0	0	0	0	0	0	0	0	0	0	0	0	0	0	0	0
hsa-miR-4783-3p	0	0	0	0	0	0	6.49897	0	0	0	0	0	0	0	0	0	0	0	0	0	0	2.1813	0	0	0	0	0	0	0	0	0	3	0	0	0	0	0	0	0	0	0	0	0	0	0	0	2	0	0
hsa-miR-610	0	0	0	0	0	0	0	0	0	0	0	0	3.72025	0	0	0	0	0	0	0	0	0	4.10971	0	2.08936	0	0	0	0	0	0	0	0	0	0	0	0	2	0	0	0	0	0	0	0	0	0	1	0
hsa-miR-6892-5p	0	0	5.08551	0	0	0	0	0	0	0	0	0	0	0	0	0	0	0	0	0	5.92163	0	0	0	0	0	0	1	0	0	0	0	0	0	0	0	0	0	0	0	0	0	0	0	0	2	0	0	0
hsa-miR-4479	0	0	0	0	0	7.89409	0	3.2049	0	0	0	0	0	0	0	0	0	0	0	0	0	0	0	0	0	0	0	0	0	0	1	0	2	0	0	0	0	0	0	0	0	0	0	0	0	0	0	0	0
hsa-miR-6879-3p	0	0	0	0	0	0	0	0	0	0	0	0	0	0	0	0	0	0	0	0	5.92163	0	0	0	4.17871	0	0	0	0	0	0	0	0	0	0	0	0	0	0	0	0	0	0	0	0	2	0	0	0
hsa-miR-432-3p	0	0	5.08551	7.08188	0	0	0	0	0	0	0	0	0	0	0	0	0	0	0	0	0	0	0	0	0	0	0	1	1	0	0	0	0	0	0	0	0	0	0	0	0	0	0	0	0	0	0	0	0
hsa-miR-4799-5p	0	0	5.08551	7.08188	0	0	0	0	0	0	0	0	0	0	0	0	0	0	0	0	0	0	0	0	0	0	0	1	1	0	0	0	0	0	0	0	0	0	0	0	0	0	0	0	0	0	0	0	0
hsa-miR-200b-5p	0	0	0	7.08188	0	0	0	0	0	0	0	0	0	0	0	0	0	0	0	0	0	0	0	0	4.17871	0	0	0	1	0	0	0	0	0	0	0	0	0	0	0	0	0	0	0	0	0	0	0	0
hsa-miR-3194-3p	0	0	10.1776	0	0	0	0	0	0	0	0	0	0	0	0	0	0	0	0	0	0	1.09065	0	0	0	0	0	2	0	0	0	0	0	0	0	0	0	0	0	0	0	0	0	0	0	0	1	0	0
hsa-miR-2116-3p	0	0	0	0	0	0	0	0	0	0	0	0	9.30174	0	0	0	0	0	0	0	0	0	0	0	0	0	0	0	0	0	0	0	0	0	0	0	0	5	0	0	0	0	0	0	0	0	0	0	0
hsa-miR-665	0	0	0	0	0	0	0	0	0	0	0	0	0	0	0	0	0	0	0	0	0	7.63389	0	0	0	0	0	0	0	0	0	0	0	0	0	0	0	0	0	0	0	0	0	0	0	0	7	0	0
hsa-miR-383-5p	0	0	0	0	0	0	0	0	10.9796	0	0	0	0	0	0	0	0	0	0	0	0	0	0	0	0	0	0	0	0	0	0	0	0	4	0	0	0	0	0	0	0	0	0	0	0	0	0	0	0
hsa-miR-4716-3p	0	0	0	0	0	0	0	0	10.9796	0	0	0	0	0	0	0	0	0	0	0	0	0	0	0	0	0	0	0	0	0	0	0	0	4	0	0	0	0	0	0	0	0	0	0	0	0	0	0	0
hsa-miR-103a-2-5p	0	5.11302	0	0	0	0	0	3.2049	2.74398	0	0	0	0	0	0	0	0	0	0	0	0	0	0	0	0	0	1	0	0	0	0	0	2	1	0	0	0	0	0	0	0	0	0	0	0	0	0	0	0
hsa-miR-100-3p	0	0	0	0	0	0	0	0	0	13.197	0	0	0	0	0	0	0	0	0	0	0	0	0	0	0	0	0	0	0	0	0	0	0	0	2	0	0	0	0	0	0	0	0	0	0	0	0	0	0
hsa-miR-154-3p	0	10.226	0	0	0	0	0	0	0	0	0	0	0	0	0	0	0	0	0	0	0	0	0	0	2.08936	0	2	0	0	0	0	0	0	0	0	0	0	0	0	0	0	0	0	0	0	0	0	0	0
hsa-miR-187-5p	0	0	0	0	0	0	0	9.61716	0	0	0	0	0	0	0	0	0	0	0	0	0	0	0	0	0	0	0	0	0	0	0	0	6	0	0	0	0	0	0	0	0	0	0	0	0	0	0	0	0
hsa-miR-4446-5p	0	0	0	0	0	0	0	9.61716	0	0	0	0	0	0	0	0	0	0	0	0	0	0	0	0	0	0	0	0	0	0	0	0	6	0	0	0	0	0	0	0	0	0	0	0	0	0	0	0	0
hsa-miR-3667-5p	0	0	0	0	0	0	0	0	0	0	0	0	0	0	0	0	0	0	0	0	2.96295	0	0	7.60235	2.08936	0	0	0	0	0	0	0	0	0	0	0	0	0	0	0	0	0	0	0	0	1	0	0	1
hsa-miR-6503-5p	0	0	0	0	0	0	10.8325	0	0	0	0	0	0	0	0	0	0	0	0	0	0	0	0	0	0	0	0	0	0	0	0	5	0	0	0	0	0	0	0	0	0	0	0	0	0	0	0	0	0
hsa-miR-1306-3p	0	0	0	0	0	0	10.8325	0	0	0	0	0	0	0	0	0	0	0	0	0	0	0	0	0	0	0	0	0	0	0	0	5	0	0	0	0	0	0	0	0	0	0	0	0	0	0	0	0	0
hsa-miR-4709-3p	0	0	0	0	0	0	0	0	0	0	0	0	0	0	0	0	0	0	0	0	11.8475	0	0	0	0	0	0	0	0	0	0	0	0	0	0	0	0	0	0	0	0	0	0	0	0	4	0	0	0
hsa-miR-487a-3p	0	0	0	0	0	0	0	0	0	0	0	0	0	0	0	0	0	0	0	0	11.8475	0	0	0	0	0	0	0	0	0	0	0	0	0	0	0	0	0	0	0	0	0	0	0	0	4	0	0	0
hsa-miR-129-2-3p	0	0	0	0	0	0	0	0	0	0	0	0	0	0	14.9255	0	0	0	0	0	0	0	0	0	0	0	0	0	0	0	0	0	0	0	0	0	0	0	0	1	0	0	0	0	0	0	0	0	0
hsa-miR-1469	0	0	0	0	0	0	0	0	0	0	0	0	0	0	14.9255	0	0	0	0	0	0	0	0	0	0	0	0	0	0	0	0	0	0	0	0	0	0	0	0	1	0	0	0	0	0	0	0	0	0
hsa-miR-1914-3p	0	0	0	0	0	0	6.49897	0	2.74398	0	0	0	1.86123	0	0	0	0	0	0	0	0	0	0	0	0	0	0	0	0	0	0	3	0	1	0	0	0	1	0	0	0	0	0	0	0	0	0	0	0
hsa-miR-1278	0	0	0	14.1538	0	0	0	0	0	0	0	0	0	0	0	0	0	0	0	0	0	0	0	0	0	0	0	0	2	0	0	0	0	0	0	0	0	0	0	0	0	0	0	0	0	0	0	0	0
hsa-miR-6809-3p	15.3512	0	0	0	0	0	0	0	0	0	0	0	0	0	0	0	0	0	0	0	0	0	0	0	0	1	0	0	0	0	0	0	0	0	0	0	0	0	0	0	0	0	0	0	0	0	0	0	0
hsa-miR-6883-3p	0	0	0	0	0	7.89409	0	0	5.48796	0	0	0	0	0	0	0	0	0	0	0	0	0	0	0	0	0	0	0	0	0	1	0	0	2	0	0	0	0	0	0	0	0	0	0	0	0	0	0	0
hsa-miR-6731-3p	0	0	0	0	0	0	0	0	0	0	12.4366	0	0	0	0	0	0	0	0	0	0	0	0	0	0	0	0	0	0	0	0	0	0	0	0	4	0	0	0	0	0	0	0	0	0	0	0	0	0
hsa-miR-6815-3p	0	0	0	0	0	0	0	0	0	0	12.4366	0	0	0	0	0	0	0	0	0	0	0	0	0	0	0	0	0	0	0	0	0	0	0	0	4	0	0	0	0	0	0	0	0	0	0	0	0	0
hsa-miR-6889-5p	0	0	0	0	0	0	0	0	0	0	12.4366	0	0	0	0	0	0	0	0	0	0	0	0	0	0	0	0	0	0	0	0	0	0	0	0	4	0	0	0	0	0	0	0	0	0	0	0	0	0
hsa-miR-7109-3p	0	0	0	0	0	7.89409	0	4.80735	0	0	0	0	0	0	0	0	0	0	0	0	0	0	0	0	0	0	0	0	0	0	1	0	3	0	0	0	0	0	0	0	0	0	0	0	0	0	0	0	0
hsa-miR-99a-3p	0	0	0	0	0	0	0	3.2049	5.48796	0	0	0	0	0	0	0	0	0	0	0	0	2.1813	0	0	0	0	0	0	0	0	0	0	2	2	0	0	0	0	0	0	0	0	0	0	0	0	2	0	0
hsa-miR-3074-3p	0	0	0	0	0	0	0	0	0	0	0	0	11.163	0	0	0	0	0	0	0	0	0	0	0	0	0	0	0	0	0	0	0	0	0	0	0	0	6	0	0	0	0	0	0	0	0	0	0	0
hsa-miR-3150a-5p	0	0	5.08551	0	0	0	0	3.2049	0	0	0	0	0	0	0	0	0	0	0	0	2.96295	1.09065	0	0	0	0	0	1	0	0	0	0	2	0	0	0	0	0	0	0	0	0	0	0	0	1	1	0	0
hsa-let-7f-1-3p	0	0	0	0	0	0	0	0	2.74398	6.5985	0	0	0	0	0	0	0	0	0	0	2.96295	1.09065	0	0	0	0	0	0	0	0	0	0	0	1	1	0	0	0	0	0	0	0	0	0	0	1	1	0	0
hsa-miR-4804-5p	0	0	0	0	0	0	0	3.2049	0	0	0	0	0	0	0	0	0	0	0	0	2.96295	4.36193	0	0	0	0	0	0	0	0	0	0	2	0	0	0	0	0	0	0	0	0	0	0	0	1	4	0	0
hsa-miR-18b-5p	0	0	0	0	0	0	0	0	0	0	0	0	7.44051	0	0	0	0	0	0	0	0	3.27128	0	0	0	0	0	0	0	0	0	0	0	0	0	0	0	4	0	0	0	0	0	0	0	0	3	0	0
hsa-miR-6731-5p	0	0	0	0	0	15.8005	0	0	0	0	0	0	0	0	0	0	0	0	0	0	0	0	0	0	0	0	0	0	0	0	2	0	0	0	0	0	0	0	0	0	0	0	0	0	0	0	0	0	0
hsa-miR-514a-3p	0	0	0	0	0	0	0	0	5.48796	0	0	0	0	0	0	0	0	0	0	0	0	5.45259	0	0	0	0	0	0	0	0	0	0	0	2	0	0	0	0	0	0	0	0	0	0	0	0	5	0	0
hsa-miR-4687-3p	0	0	0	0	0	0	4.33354	4.80735	0	0	0	0	0	0	0	0	0	0	0	0	2.96295	0	0	0	0	0	0	0	0	0	0	2	3	0	0	0	0	0	0	0	0	0	0	0	0	1	0	0	0
hsa-miR-32-3p	0	0	0	0	0	0	0	6.4098	2.74398	0	0	0	0	0	0	0	0	0	0	0	2.96295	0	0	0	0	0	0	0	0	0	0	0	4	1	0	0	0	0	0	0	0	0	0	0	0	1	0	0	0
hsa-miR-3667-3p	0	0	0	0	0	0	0	4.80735	0	0	0	0	0	0	0	0	0	0	0	0	0	5.45259	0	0	0	0	0	0	0	0	0	0	3	0	0	0	0	0	0	0	0	0	0	0	0	0	5	0	0
hsa-miR-3187-5p	0	0	15.2631	0	0	0	0	0	0	0	0	0	0	0	0	0	0	0	0	0	0	0	0	0	0	0	0	3	0	0	0	0	0	0	0	0	0	0	0	0	0	0	0	0	0	0	0	0	0
hsa-miR-5009-5p	0	10.226	5.08551	0	0	0	0	0	0	0	0	0	0	0	0	0	0	0	0	0	0	0	0	0	0	0	2	1	0	0	0	0	0	0	0	0	0	0	0	0	0	0	0	0	0	0	0	0	0
hsa-miR-4714-3p	0	0	0	0	0	0	0	6.4098	0	0	0	0	0	0	0	0	0	0	0	0	5.92163	0	0	0	0	0	0	0	0	0	0	0	4	0	0	0	0	0	0	0	0	0	0	0	0	2	0	0	0
hsa-miR-5006-3p	0	0	0	7.08188	0	0	4.33354	0	0	0	0	0	0	0	0	0	0	0	0	0	2.96295	0	0	0	0	0	0	0	1	0	0	2	0	0	0	0	0	0	0	0	0	0	0	0	0	1	0	0	0
hsa-miR-6750-3p	0	0	10.1776	0	0	0	2.16543	0	0	0	0	0	0	0	0	0	0	0	0	0	0	0	0	0	2.08936	0	0	2	0	0	0	1	0	0	0	0	0	0	0	0	0	0	0	0	0	0	0	0	0
hsa-miR-3912-3p	0	10.226	0	0	0	0	0	0	0	0	0	0	0	0	0	0	0	0	0	0	0	3.27128	0	0	0	0	2	0	0	0	0	0	0	0	0	0	0	0	0	0	0	0	0	0	0	0	3	0	0
hsa-let-7e-3p	0	0	0	0	0	0	0	0	0	0	9.32745	0	0	0	0	0	0	0	0	0	0	0	0	0	4.17871	0	0	0	0	0	0	0	0	0	0	3	0	0	0	0	0	0	0	0	0	0	0	0	0
hsa-miR-4772-3p	0	0	0	0	0	0	2.16543	0	0	0	0	0	0	0	0	0	0	0	0	0	2.96295	3.27128	4.10971	0	0	0	0	0	0	0	0	1	0	0	0	0	0	0	0	0	0	0	0	0	0	1	3	1	0
hsa-miR-6775-3p	0	0	10.1776	0	0	0	4.33354	0	0	0	0	0	0	0	0	0	0	0	0	0	0	0	0	0	0	0	0	2	0	0	0	2	0	0	0	0	0	0	0	0	0	0	0	0	0	0	0	0	0
hsa-miR-33b-5p	0	0	0	0	0	0	0	0	0	0	9.32745	0	0	0	0	0	0	0	0	0	0	3.27128	0	0	0	0	0	0	0	0	0	0	0	0	0	3	0	0	0	0	0	0	0	0	0	0	3	0	0
hsa-miR-624-5p	0	0	0	0	0	0	0	1.60245	0	0	0	0	3.72025	0	0	0	0	0	0	0	0	5.45259	0	0	0	0	0	0	0	0	0	0	1	0	0	0	0	2	0	0	0	0	0	0	0	0	5	0	0
hsa-miR-3146	0	0	5.08551	0	0	0	0	1.60245	0	0	0	0	0	0	0	0	0	0	0	0	2.96295	3.27128	0	0	0	0	0	1	0	0	0	0	1	0	0	0	0	0	0	0	0	0	0	0	0	1	3	0	0
hsa-miR-548o-3p	0	0	0	0	18.0681	0	0	0	0	0	0	0	0	0	0	0	0	0	0	0	0	0	0	0	0	0	0	0	0	1	0	0	0	0	0	0	0	0	0	0	0	0	0	0	0	0	0	0	0
hsa-miR-5196-3p	0	0	0	7.08188	0	0	0	0	5.48796	0	0	0	0	0	0	0	0	0	0	0	2.96295	0	0	0	0	0	0	0	1	0	0	0	0	2	0	0	0	0	0	0	0	0	0	0	0	1	0	0	0
hsa-miR-23c	0	0	0	0	0	0	0	0	0	0	0	0	1.86123	12.5952	0	0	0	0	0	0	0	0	0	0	2.08936	0	0	0	0	0	0	0	0	0	0	0	0	1	1	0	0	0	0	0	0	0	0	0	0
hsa-miR-3942-5p	0	0	0	0	0	0	0	0	5.48796	0	0	0	0	0	0	0	0	0	0	0	0	6.54324	0	0	0	0	0	0	0	0	0	0	0	2	0	0	0	0	0	0	0	0	0	0	0	0	6	0	0
hsa-miR-4326	0	0	0	0	0	0	0	0	0	0	0	0	0	0	0	0	0	0	0	0	0	4.36193	0	7.60235	2.08936	0	0	0	0	0	0	0	0	0	0	0	0	0	0	0	0	0	0	0	0	0	4	0	1
hsa-miR-935	0	0	0	14.1538	0	0	0	0	0	0	0	0	0	0	0	0	0	0	0	0	2.96295	0	0	0	0	0	0	0	2	0	0	0	0	0	0	0	0	0	0	0	0	0	0	0	0	1	0	0	0
hsa-miR-330-5p	0	0	0	0	0	0	4.33354	3.2049	0	0	0	0	5.58148	0	0	0	0	0	0	0	0	0	0	0	0	0	0	0	0	0	0	2	2	0	0	0	0	3	0	0	0	0	0	0	0	0	0	0	0
hsa-miR-5584-5p	0	0	5.08551	0	0	0	0	3.2049	0	0	0	0	0	0	0	0	0	0	0	0	0	0	0	0	6.26914	0	0	1	0	0	0	0	2	0	0	0	0	0	0	0	0	0	0	0	0	0	0	0	0
hsa-miR-656-3p	0	5.11302	0	0	0	0	0	1.60245	0	0	0	0	0	0	0	0	0	0	0	0	8.88457	0	0	0	0	0	1	0	0	0	0	0	1	0	0	0	0	0	0	0	0	0	0	0	0	3	0	0	0
hsa-miR-370-5p	0	5.11302	0	0	0	0	0	0	0	0	0	0	1.86123	0	0	0	0	0	0	0	8.88457	0	0	0	0	0	1	0	0	0	0	0	0	0	0	0	0	1	0	0	0	0	0	0	0	3	0	0	0
hsa-miR-4638-5p	0	0	0	0	0	0	0	0	0	0	3.10915	0	11.163	0	0	0	0	0	0	0	0	0	0	0	0	0	0	0	0	0	0	0	0	0	0	1	0	6	0	0	0	0	0	0	0	0	0	0	0
hsa-miR-659-5p	0	0	0	0	0	0	0	4.80735	0	0	0	0	0	0	0	0	0	0	0	0	0	4.36193	4.10971	0	0	0	0	0	0	0	0	0	3	0	0	0	0	0	0	0	0	0	0	0	0	0	4	1	0
hsa-miR-30b-3p	0	0	0	0	0	0	2.16543	1.60245	2.74398	0	0	0	0	0	0	0	0	0	0	0	8.88457	0	0	0	0	0	0	0	0	0	0	1	1	1	0	0	0	0	0	0	0	0	0	0	0	3	0	0	0
hsa-miR-3164	0	0	0	0	0	0	0	0	0	0	0	0	0	0	0	0	0	0	20.936	0	0	0	0	0	0	0	0	0	0	0	0	0	0	0	0	0	0	0	0	0	0	0	0	1	0	0	0	0	0
hsa-miR-581	0	0	0	0	0	0	0	0	0	0	0	0	0	0	0	0	0	0	20.936	0	0	0	0	0	0	0	0	0	0	0	0	0	0	0	0	0	0	0	0	0	0	0	0	1	0	0	0	0	0
hsa-miR-6859-3p	0	0	0	0	0	0	0	0	0	0	0	0	0	0	0	0	0	0	20.936	0	0	0	0	0	0	0	0	0	0	0	0	0	0	0	0	0	0	0	0	0	0	0	0	1	0	0	0	0	0
hsa-miR-4489	0	0	0	0	0	0	4.33354	3.2049	0	0	0	0	0	0	0	5.6457	0	0	0	0	0	2.1813	0	0	0	0	0	0	0	0	0	2	2	0	0	0	0	0	0	0	1	0	0	0	0	0	2	0	0
hsa-miR-4999-5p	0	5.11302	5.08551	0	0	0	0	0	0	0	0	0	0	0	0	0	0	0	0	0	0	0	8.21688	0	0	0	1	1	0	0	0	0	0	0	0	0	0	0	0	0	0	0	0	0	0	0	0	2	0
hsa-miR-6783-3p	0	0	0	0	0	0	0	9.61716	0	0	0	0	0	0	0	0	0	0	0	0	2.96295	0	0	0	2.08936	0	0	0	0	0	0	0	6	0	0	0	0	0	0	0	0	0	0	0	0	1	0	0	0
hsa-miR-6819-5p	0	10.226	0	0	0	0	0	1.60245	0	0	0	0	0	0	0	0	0	0	0	0	5.92163	0	0	0	0	0	2	0	0	0	0	0	1	0	0	0	0	0	0	0	0	0	0	0	0	2	0	0	0
hsa-miR-125b-1-3p	0	0	0	0	0	0	0	0	0	19.7875	0	0	0	0	0	0	0	0	0	0	0	0	0	0	0	0	0	0	0	0	0	0	0	0	3	0	0	0	0	0	0	0	0	0	0	0	0	0	0
hsa-miR-576-3p	0	0	10.1776	0	0	0	2.16543	0	2.74398	0	0	0	0	0	0	0	0	0	0	0	0	2.1813	0	0	0	0	0	2	0	0	0	1	0	1	0	0	0	0	0	0	0	0	0	0	0	0	2	0	0
hsa-miR-1255b-5p	0	5.11302	0	0	0	0	0	0	0	0	0	0	5.58148	0	0	0	0	0	0	0	0	0	0	7.60235	0	0	1	0	0	0	0	0	0	0	0	0	0	3	0	0	0	0	0	0	0	0	0	0	1
hsa-miR-6833-3p	0	0	0	0	0	0	4.33354	8.01471	0	0	0	0	0	0	0	0	0	0	0	0	2.96295	0	0	0	0	0	0	0	0	0	0	2	5	0	0	0	0	0	0	0	0	0	0	0	0	1	0	0	0
hsa-miR-6735-5p	0	0	0	0	0	0	4.33354	8.01471	0	0	0	0	0	0	0	0	0	0	0	0	2.96295	0	0	0	0	0	0	0	0	0	0	2	5	0	0	0	0	0	0	0	0	0	0	0	0	1	0	0	0
hsa-miR-378d	0	0	0	0	0	0	0	0	5.48796	0	0	0	0	0	14.9255	0	0	0	0	0	0	0	0	0	0	0	0	0	0	0	0	0	0	2	0	0	0	0	0	1	0	0	0	0	0	0	0	0	0
hsa-miR-6505-5p	0	0	0	21.2357	0	0	0	0	0	0	0	0	0	0	0	0	0	0	0	0	0	0	0	0	0	0	0	0	3	0	0	0	0	0	0	0	0	0	0	0	0	0	0	0	0	0	0	0	0
hsa-miR-3940-5p	0	0	10.1776	0	0	0	0	0	0	0	9.32745	0	0	0	0	0	0	0	0	0	0	0	0	0	0	0	0	2	0	0	0	0	0	0	0	3	0	0	0	0	0	0	0	0	0	0	0	0	0
hsa-miR-4664-3p	0	0	0	0	0	0	0	0	0	0	18.6549	0	0	0	0	0	0	0	0	0	0	0	0	0	0	0	0	0	0	0	0	0	0	0	0	6	0	0	0	0	0	0	0	0	0	0	0	0	0
hsa-miR-3138	0	0	0	0	0	0	0	6.4098	0	0	0	0	9.30174	0	0	0	0	0	0	0	0	0	0	0	0	0	0	0	0	0	0	0	4	0	0	0	0	5	0	0	0	0	0	0	0	0	0	0	0
hsa-miR-3613-3p	0	0	5.08551	0	0	0	2.16543	0	0	0	0	0	0	0	0	0	0	0	0	0	0	3.27128	0	0	6.26914	0	0	1	0	0	0	1	0	0	0	0	0	0	0	0	0	0	0	0	0	0	3	0	0
hsa-miR-548q	0	0	0	0	0	7.89409	0	0	0	0	0	0	0	0	14.9255	0	0	0	0	0	0	0	0	0	0	0	0	0	0	0	1	0	0	0	0	0	0	0	0	1	0	0	0	0	0	0	0	0	0
hsa-miR-98-3p	0	0	0	0	0	0	6.49897	3.2049	0	0	0	0	0	0	0	0	0	0	0	0	2.96295	3.27128	0	0	0	0	0	0	0	0	0	3	2	0	0	0	0	0	0	0	0	0	0	0	0	1	3	0	0
hsa-miR-5008-5p	0	0	0	0	0	0	8.6644	0	0	0	9.32745	0	0	0	0	0	0	0	0	0	0	0	0	0	0	0	0	0	0	0	0	4	0	0	0	3	0	0	0	0	0	0	0	0	0	0	0	0	0
hsa-miR-3611	0	0	0	0	0	0	2.16543	0	2.74398	0	9.32745	0	1.86123	0	0	0	0	0	0	0	0	0	0	0	2.08936	0	0	0	0	0	0	1	0	1	0	3	0	1	0	0	0	0	0	0	0	0	0	0	0
hsa-miR-210-5p	0	0	5.08551	0	0	0	0	3.2049	0	0	0	0	9.30174	0	0	0	0	0	0	0	0	0	0	0	0	0	0	1	0	0	0	0	2	0	0	0	0	5	0	0	0	0	0	0	0	0	0	0	0
hsa-miR-4659a-3p	0	10.226	0	0	0	0	2.16543	0	0	0	0	0	0	0	0	0	0	0	0	0	2.96295	3.27128	0	0	0	0	2	0	0	0	0	1	0	0	0	0	0	0	0	0	0	0	0	0	0	1	3	0	0
hsa-miR-222-5p	0	0	5.08551	0	0	15.8005	0	0	0	0	0	0	0	0	0	0	0	0	0	0	0	1.09065	0	0	0	0	0	1	0	0	2	0	0	0	0	0	0	0	0	0	0	0	0	0	0	0	1	0	0
hsa-miR-216a-5p	0	0	0	0	0	0	0	0	0	0	0	0	0	0	0	0	0	0	20.936	0	0	2.1813	0	0	0	0	0	0	0	0	0	0	0	0	0	0	0	0	0	0	0	0	0	1	0	0	2	0	0
hsa-miR-548ax	0	0	0	7.08188	0	0	2.16543	0	2.74398	0	0	0	0	0	0	0	0	0	0	0	2.96295	1.09065	4.10971	0	0	0	0	0	1	0	0	1	0	1	0	0	0	0	0	0	0	0	0	0	0	1	1	1	0
hsa-miR-410-3p	0	5.11302	0	0	0	0	0	0	0	0	0	0	0	0	0	0	0	0	0	0	8.88457	4.36193	0	0	0	0	1	0	0	0	0	0	0	0	0	0	0	0	0	0	0	0	0	0	0	3	4	0	0
hsa-miR-4677-3p	0	0	0	0	0	0	10.8325	0	0	0	0	0	0	0	0	0	0	0	0	0	0	1.09065	0	7.60235	0	0	0	0	0	0	0	5	0	0	0	0	0	0	0	0	0	0	0	0	0	0	1	0	1
hsa-miR-30c-1-3p	0	0	0	0	0	0	6.49897	3.2049	0	0	0	0	0	0	0	0	0	0	0	0	8.88457	0	0	0	0	0	0	0	0	0	0	3	2	0	0	0	0	0	0	0	0	0	0	0	0	3	0	0	0
hsa-miR-6836-3p	0	0	0	0	0	0	0	0	0	0	0	0	0	0	0	22.5885	0	0	0	0	0	0	0	0	0	0	0	0	0	0	0	0	0	0	0	0	0	0	0	0	4	0	0	0	0	0	0	0	0
hsa-miR-548at-5p	0	5.11302	0	0	0	0	0	0	0	0	0	0	9.30174	0	0	0	0	0	0	0	0	3.27128	0	0	0	0	1	0	0	0	0	0	0	0	0	0	0	5	0	0	0	0	0	0	0	0	3	0	0
hsa-miR-6505-3p	0	5.11302	0	0	0	0	4.33354	0	0	0	0	0	9.30174	0	0	0	0	0	0	0	0	0	0	0	0	0	1	0	0	0	0	2	0	0	0	0	0	5	0	0	0	0	0	0	0	0	0	0	0
hsa-miR-3180	0	0	0	0	0	0	0	0	0	0	0	0	0	0	0	0	0	0	0	25.0088	0	0	0	0	0	0	0	0	0	0	0	0	0	0	0	0	0	0	0	0	0	0	0	0	2	0	0	0	0
hsa-miR-27b-5p	0	0	0	0	0	7.89409	4.33354	0	0	0	0	0	0	0	0	0	0	0	0	0	8.88457	0	0	0	0	0	0	0	0	0	1	2	0	0	0	0	0	0	0	0	0	0	0	0	0	3	0	0	0
hsa-miR-552-5p	0	10.226	0	0	0	0	0	4.80735	5.48796	0	0	0	0	0	0	0	0	0	0	0	0	0	0	0	0	0	2	0	0	0	0	0	3	2	0	0	0	0	0	0	0	0	0	0	0	0	0	0	0
hsa-miR-4511	0	0	0	0	0	0	6.49897	3.2049	0	0	0	0	0	0	0	0	0	0	0	0	2.96295	0	0	0	6.26914	0	0	0	0	0	0	3	2	0	0	0	0	0	0	0	0	0	0	0	0	1	0	0	0
hsa-miR-3161	0	0	0	0	0	0	0	0	0	0	0	0	0	0	0	16.9428	0	0	0	0	0	0	4.10971	0	2.08936	0	0	0	0	0	0	0	0	0	0	0	0	0	0	0	3	0	0	0	0	0	0	1	0
hsa-miR-7851-3p	0	0	0	0	0	0	4.33354	0	0	0	0	0	0	0	0	0	0	0	20.936	0	0	0	0	0	0	0	0	0	0	0	0	2	0	0	0	0	0	0	0	0	0	0	0	1	0	0	0	0	0
hsa-miR-380-3p	0	0	0	0	0	0	0	0	0	0	15.5457	0	0	0	0	0	0	0	0	0	5.92163	0	0	0	0	0	0	0	0	0	0	0	0	0	0	5	0	0	0	0	0	0	0	0	0	2	0	0	0
novel.16	0	0	0	0	0	0	0	0	0	0	0	0	18.6035	0	0	0	0	0	0	0	0	0	0	0	0	0	0	0	0	0	0	0	0	0	0	0	0	10	0	0	0	0	0	0	0	0	0	0	0
novel.29	0	0	0	0	0	0	0	0	0	0	0	0	18.6035	0	0	0	0	0	0	0	0	0	0	0	0	0	0	0	0	0	0	0	0	0	0	0	0	10	0	0	0	0	0	0	0	0	0	0	0
novel.55	0	0	0	0	0	0	0	0	0	0	0	0	18.6035	0	0	0	0	0	0	0	0	0	0	0	0	0	0	0	0	0	0	0	0	0	0	0	0	10	0	0	0	0	0	0	0	0	0	0	0
novel.56	0	0	0	0	0	0	0	0	0	0	0	0	18.6035	0	0	0	0	0	0	0	0	0	0	0	0	0	0	0	0	0	0	0	0	0	0	0	0	10	0	0	0	0	0	0	0	0	0	0	0
novel.58	0	0	0	0	0	0	0	0	0	0	0	0	18.6035	0	0	0	0	0	0	0	0	0	0	0	0	0	0	0	0	0	0	0	0	0	0	0	0	10	0	0	0	0	0	0	0	0	0	0	0
novel.64	0	0	0	0	0	0	0	0	0	0	0	0	18.6035	0	0	0	0	0	0	0	0	0	0	0	0	0	0	0	0	0	0	0	0	0	0	0	0	10	0	0	0	0	0	0	0	0	0	0	0
novel.37	0	0	0	0	0	0	0	17.6294	0	0	0	0	0	0	0	0	0	0	0	0	0	0	0	0	0	0	0	0	0	0	0	0	11	0	0	0	0	0	0	0	0	0	0	0	0	0	0	0	0
novel.74	0	0	0	0	0	0	0	17.6294	0	0	0	0	0	0	0	0	0	0	0	0	0	0	0	0	0	0	0	0	0	0	0	0	11	0	0	0	0	0	0	0	0	0	0	0	0	0	0	0	0
novel.96	0	0	0	0	0	0	0	17.6294	0	0	0	0	0	0	0	0	0	0	0	0	0	0	0	0	0	0	0	0	0	0	0	0	11	0	0	0	0	0	0	0	0	0	0	0	0	0	0	0	0
hsa-miR-6763-5p	0	0	0	0	0	0	0	0	0	0	21.764	0	0	0	0	0	0	0	0	0	0	0	0	0	0	0	0	0	0	0	0	0	0	0	0	7	0	0	0	0	0	0	0	0	0	0	0	0	0
hsa-miR-4286	0	0	0	0	18.0681	0	0	0	2.74398	0	0	0	0	0	0	0	0	0	0	0	2.96295	1.09065	0	0	0	0	0	0	0	1	0	0	0	1	0	0	0	0	0	0	0	0	0	0	0	1	1	0	0
hsa-miR-4701-5p	0	10.226	0	0	0	0	2.16543	0	2.74398	0	3.10915	0	3.72025	0	0	0	0	0	0	0	0	0	0	0	0	0	2	0	0	0	0	1	0	1	0	1	0	2	0	0	0	0	0	0	0	0	0	0	0
hsa-miR-939-5p	0	0	0	0	0	0	0	0	0	0	15.5457	0	0	0	0	0	0	0	0	0	0	0	0	7.60235	0	0	0	0	0	0	0	0	0	0	0	5	0	0	0	0	0	0	0	0	0	0	0	0	1
hsa-miR-4748	0	0	0	0	0	0	6.49897	0	0	0	0	0	13.022	0	0	0	0	0	0	0	0	0	0	0	0	0	0	0	0	0	0	3	0	0	0	0	0	7	0	0	0	0	0	0	0	0	0	0	0
hsa-miR-3174	0	0	0	0	0	0	4.33354	9.61716	2.74398	0	0	0	0	0	0	0	0	0	0	0	2.96295	0	0	0	0	0	0	0	0	0	0	2	6	1	0	0	0	0	0	0	0	0	0	0	0	1	0	0	0
hsa-miR-4654	0	0	10.1776	0	0	0	4.33354	0	0	0	0	0	5.58148	0	0	0	0	0	0	0	0	0	0	0	2.08936	0	0	2	0	0	0	2	0	0	0	0	0	3	0	0	0	0	0	0	0	0	0	0	0
hsa-miR-1185-5p	0	0	0	0	0	0	0	6.4098	0	0	0	0	0	0	0	0	0	0	0	0	14.8062	0	0	0	0	0	0	0	0	0	0	0	4	0	0	0	0	0	0	0	0	0	0	0	0	5	0	0	0
hsa-miR-3163	0	0	0	0	0	0	0	0	0	0	0	0	0	0	0	0	0	30.085	0	0	0	0	0	0	0	0	0	0	0	0	0	0	0	0	0	0	0	0	0	0	0	0	1	0	0	0	0	0	0
hsa-miR-4726-5p	0	0	0	0	0	0	0	0	0	0	0	0	0	0	0	0	0	30.085	0	0	0	0	0	0	0	0	0	0	0	0	0	0	0	0	0	0	0	0	0	0	0	0	1	0	0	0	0	0	0
hsa-miR-618	0	0	0	0	0	0	0	0	0	0	0	0	0	0	0	0	0	30.085	0	0	0	0	0	0	0	0	0	0	0	0	0	0	0	0	0	0	0	0	0	0	0	0	1	0	0	0	0	0	0
hsa-miR-6866-3p	0	0	0	0	0	0	0	0	0	0	0	0	0	0	0	0	0	30.085	0	0	0	0	0	0	0	0	0	0	0	0	0	0	0	0	0	0	0	0	0	0	0	0	1	0	0	0	0	0	0
hsa-miR-3157-5p	0	5.11302	0	0	0	0	0	0	2.74398	0	0	0	0	0	0	0	0	0	0	0	5.92163	2.1813	0	0	6.26914	0	1	0	0	0	0	0	0	1	0	0	0	0	0	0	0	0	0	0	0	2	2	0	0
hsa-miR-6749-3p	0	0	0	0	0	0	0	0	0	0	9.32745	0	11.163	0	0	0	0	0	0	0	0	1.09065	0	0	0	0	0	0	0	0	0	0	0	0	0	3	0	6	0	0	0	0	0	0	0	0	1	0	0
hsa-miR-19b-1-5p	0	0	0	0	0	0	17.3315	0	0	0	0	0	0	0	0	0	0	0	0	0	0	3.27128	0	0	0	0	0	0	0	0	0	8	0	0	0	0	0	0	0	0	0	0	0	0	0	0	3	0	0
hsa-miR-6739-3p	0	0	0	0	0	0	0	8.01471	10.9796	0	0	0	0	0	0	0	0	0	0	0	2.96295	0	0	0	0	0	0	0	0	0	0	0	5	4	0	0	0	0	0	0	0	0	0	0	0	1	0	0	0
hsa-miR-455-3p	0	0	0	0	0	0	0	0	0	0	0	28.6053	0	0	0	0	0	0	0	0	0	0	0	0	0	0	0	0	0	0	0	0	0	0	0	0	4	0	0	0	0	0	0	0	0	0	0	0	0
hsa-miR-6853-3p	0	0	0	0	0	0	0	0	0	0	24.8732	0	0	0	0	0	0	0	0	0	0	0	0	0	0	0	0	0	0	0	0	0	0	0	0	8	0	0	0	0	0	0	0	0	0	0	0	0	0
hsa-miR-135a-5p	0	5.11302	0	0	0	0	0	0	0	0	0	0	0	0	0	0	23.7003	0	0	0	0	1.09065	0	0	0	0	1	0	0	0	0	0	0	0	0	0	0	0	0	0	0	1	0	0	0	0	1	0	0
hsa-miR-431-3p	0	5.11302	0	0	0	0	0	12.8221	0	0	0	0	0	0	0	0	0	0	0	0	2.96295	1.09065	0	0	0	0	1	0	0	0	0	0	8	0	0	0	0	0	0	0	0	0	0	0	0	1	1	0	0
hsa-miR-642a-3p	0	0	0	0	0	0	0	0	0	0	6.2183	0	0	0	0	0	0	0	0	0	2.96295	1.09065	8.21688	7.60235	0	0	0	0	0	0	0	0	0	0	0	2	0	0	0	0	0	0	0	0	0	1	1	2	1
hsa-miR-503-3p	0	0	0	0	0	0	0	0	0	0	0	0	0	0	0	28.24	0	0	0	0	0	0	0	0	0	0	0	0	0	0	0	0	0	0	0	0	0	0	0	0	5	0	0	0	0	0	0	0	0
hsa-miR-6882-3p	0	0	0	0	0	0	0	6.4098	0	0	0	0	14.8832	0	0	0	0	0	0	0	0	0	0	0	0	0	0	0	0	0	0	0	4	0	0	0	0	8	0	0	0	0	0	0	0	0	0	0	0
hsa-miR-3200-5p	15.3512	0	5.08551	0	0	0	2.16543	0	0	0	0	0	0	0	0	0	0	0	0	0	0	0	4.10971	0	2.08936	1	0	1	0	0	0	1	0	0	0	0	0	0	0	0	0	0	0	0	0	0	0	1	0
hsa-miR-6736-3p	0	0	0	0	0	0	2.16543	0	0	0	0	0	0	0	0	0	0	30.085	0	0	0	0	0	0	0	0	0	0	0	0	0	1	0	0	0	0	0	0	0	0	0	0	1	0	0	0	0	0	0
hsa-miR-6857-3p	0	0	0	0	0	0	0	12.8221	2.74398	0	0	0	0	0	0	0	0	0	0	0	2.96295	3.27128	0	0	0	0	0	0	0	0	0	0	8	1	0	0	0	0	0	0	0	0	0	0	0	1	3	0	0
hsa-miR-4504	0	0	5.08551	0	0	0	0	0	0	0	0	0	0	0	0	0	23.7003	0	0	0	0	2.1813	0	0	0	0	0	1	0	0	0	0	0	0	0	0	0	0	0	0	0	1	0	0	0	0	2	0	0
hsa-miR-146a-3p	0	0	0	0	0	0	0	6.4098	8.2356	0	0	0	0	0	0	0	0	0	0	0	0	2.1813	8.21688	0	0	0	0	0	0	0	0	0	4	3	0	0	0	0	0	0	0	0	0	0	0	0	2	2	0
hsa-miR-4750-5p	0	0	0	0	0	0	0	9.61716	0	0	0	0	0	0	0	0	0	0	0	0	11.8475	0	4.10971	0	0	0	0	0	0	0	0	0	6	0	0	0	0	0	0	0	0	0	0	0	0	4	0	1	0
hsa-miR-4645-3p	0	0	5.08551	0	0	0	0	4.80735	0	0	15.5457	0	0	0	0	0	0	0	0	0	0	0	0	0	2.08936	0	0	1	0	0	0	0	3	0	0	5	0	0	0	0	0	0	0	0	0	0	0	0	0
hsa-miR-3127-3p	0	0	0	0	0	0	2.16543	3.2049	0	0	0	0	0	25.1904	0	0	0	0	0	0	0	1.09065	0	0	0	0	0	0	0	0	0	1	2	0	0	0	0	0	2	0	0	0	0	0	0	0	1	0	0
hsa-miR-542-5p	0	0	0	0	0	0	2.16543	4.80735	8.2356	0	0	0	0	0	0	0	0	0	0	0	8.88457	2.1813	0	0	0	0	0	0	0	0	0	1	3	3	0	0	0	0	0	0	0	0	0	0	0	3	2	0	0
hsa-miR-202-3p	30.7023	0	0	0	0	0	0	0	0	0	0	0	0	0	0	0	0	0	0	0	0	0	0	0	4.17871	2	0	0	0	0	0	0	0	0	0	0	0	0	0	0	0	0	0	0	0	0	0	0	0
hsa-miR-616-3p	0	5.11302	0	0	0	15.8005	2.16543	3.2049	2.74398	0	0	0	0	0	0	0	0	0	0	0	0	0	0	0	2.08936	0	1	0	0	0	2	1	2	1	0	0	0	0	0	0	0	0	0	0	0	0	0	0	0
hsa-miR-3682-3p	0	5.11302	0	0	0	0	2.16543	8.01471	0	0	0	0	0	0	0	0	0	0	0	0	0	1.09065	12.3266	0	0	0	1	0	0	0	0	1	5	0	0	0	0	0	0	0	0	0	0	0	0	0	1	3	0
hsa-miR-7151-3p	0	0	0	0	0	0	6.49897	3.2049	0	0	0	0	0	0	0	16.9428	0	0	0	0	0	0	4.10971	0	0	0	0	0	0	0	0	3	2	0	0	0	0	0	0	0	3	0	0	0	0	0	0	1	0
hsa-miR-1197	0	0	0	0	0	0	0	0	0	0	0	0	0	0	0	33.8857	0	0	0	0	0	0	0	0	0	0	0	0	0	0	0	0	0	0	0	0	0	0	0	0	6	0	0	0	0	0	0	0	0
hsa-miR-6882-5p	0	15.3391	0	0	0	0	0	1.60245	5.48796	0	0	0	0	0	0	0	0	0	0	0	8.88457	0	0	0	0	0	3	0	0	0	0	0	1	2	0	0	0	0	0	0	0	0	0	0	0	3	0	0	0
hsa-miR-4436b-3p	0	10.226	0	0	0	0	0	17.6294	0	0	0	0	0	0	0	0	0	0	0	0	0	0	0	0	0	0	2	0	0	0	0	0	11	0	0	0	0	0	0	0	0	0	0	0	0	0	0	0	0
hsa-miR-551b-3p	0	0	0	7.08188	0	0	0	0	0	0	15.5457	0	0	0	0	0	0	0	0	0	2.96295	4.36193	0	0	0	0	0	0	1	0	0	0	0	0	0	5	0	0	0	0	0	0	0	0	0	1	4	0	0
hsa-miR-4632-3p	0	0	0	0	0	0	0	0	0	0	31.0915	0	0	0	0	0	0	0	0	0	0	0	0	0	0	0	0	0	0	0	0	0	0	0	0	10	0	0	0	0	0	0	0	0	0	0	0	0	0
novel.4	0	0	0	0	0	0	0	0	0	0	31.0915	0	0	0	0	0	0	0	0	0	0	0	0	0	0	0	0	0	0	0	0	0	0	0	0	10	0	0	0	0	0	0	0	0	0	0	0	0	0
novel.9	0	0	0	0	0	0	0	0	0	0	31.0915	0	0	0	0	0	0	0	0	0	0	0	0	0	0	0	0	0	0	0	0	0	0	0	0	10	0	0	0	0	0	0	0	0	0	0	0	0	0
novel.18	0	0	0	0	0	0	0	0	0	0	31.0915	0	0	0	0	0	0	0	0	0	0	0	0	0	0	0	0	0	0	0	0	0	0	0	0	10	0	0	0	0	0	0	0	0	0	0	0	0	0
hsa-miR-4746-5p	0	0	0	0	0	0	2.16543	6.4098	0	0	9.32745	0	1.86123	0	0	0	0	0	0	0	5.92163	0	4.10971	0	0	0	0	0	0	0	0	1	4	0	0	3	0	1	0	0	0	0	0	0	0	2	0	1	0
hsa-miR-7855-5p	0	0	0	0	0	0	0	1.60245	2.74398	0	0	0	3.72025	0	0	0	0	0	0	12.5044	0	3.27128	8.21688	0	0	0	0	0	0	0	0	0	1	1	0	0	0	2	0	0	0	0	0	0	1	0	3	2	0
hsa-miR-504-5p	0	0	0	0	0	0	4.33354	1.60245	2.74398	0	9.32745	0	11.163	0	0	0	0	0	0	0	0	0	0	0	0	0	0	0	0	0	0	2	1	1	0	3	0	6	0	0	0	0	0	0	0	0	0	0	0
hsa-miR-516a-5p	0	0	0	0	0	0	0	0	0	6.5985	0	0	3.72025	0	0	0	0	0	0	25.0088	0	1.09065	0	0	0	0	0	0	0	0	0	0	0	0	1	0	0	2	0	0	0	0	0	0	2	0	1	0	0
hsa-miR-4429	30.7023	0	0	0	0	0	2.16543	0	2.74398	0	0	0	1.86123	0	0	0	0	0	0	0	0	0	0	0	0	2	0	0	0	0	0	1	0	1	0	0	0	1	0	0	0	0	0	0	0	0	0	0	0
hsa-miR-6777-3p	0	0	0	0	0	0	0	0	0	0	0	0	13.022	0	0	0	0	0	0	12.5044	2.96295	0	4.10971	0	0	0	0	0	0	0	0	0	0	0	0	0	0	7	0	0	0	0	0	0	1	1	0	1	0
hsa-miR-2278	0	5.11302	0	0	0	0	8.6644	3.2049	0	0	0	0	0	0	0	0	0	0	0	0	8.88457	1.09065	4.10971	0	0	0	1	0	0	0	0	4	2	0	0	0	0	0	0	0	0	0	0	0	0	3	1	1	0
hsa-miR-5583-3p	0	0	5.08551	0	0	0	0	8.01471	0	0	15.5457	0	0	0	0	0	0	0	0	0	2.96295	0	0	0	0	0	0	1	0	0	0	0	5	0	0	5	0	0	0	0	0	0	0	0	0	1	0	0	0
hsa-miR-6819-3p	0	5.11302	5.08551	7.08188	0	0	0	9.61716	0	0	0	0	0	0	0	0	0	0	0	0	2.96295	2.1813	0	0	0	0	1	1	1	0	0	0	6	0	0	0	0	0	0	0	0	0	0	0	0	1	2	0	0
hsa-miR-4741	0	0	0	0	0	0	2.16543	1.60245	0	0	12.4366	0	0	0	0	0	0	0	20.936	0	0	0	0	0	0	0	0	0	0	0	0	1	1	0	0	4	0	0	0	0	0	0	0	1	0	0	0	0	0
hsa-miR-758-3p	0	0	0	0	0	0	0	22.4392	0	0	0	0	0	0	0	0	0	0	0	0	2.96295	2.1813	0	0	0	0	0	0	0	0	0	0	14	0	0	0	0	0	0	0	0	0	0	0	0	1	2	0	0
hsa-miR-153-3p	0	0	0	0	0	23.6946	0	8.01471	0	0	0	0	0	0	0	0	0	0	0	0	0	0	4.10971	0	0	0	0	0	0	0	3	0	5	0	0	0	0	0	0	0	0	0	0	0	0	0	0	1	0
hsa-miR-4669	0	0	5.08551	0	0	0	0	0	0	0	0	0	13.022	0	0	0	0	0	0	0	0	0	8.21688	7.60235	0	0	0	1	0	0	0	0	0	0	0	0	0	7	0	0	0	0	0	0	0	0	0	2	1
novel.39	0	0	0	0	0	0	0	0	0	0	34.2006	0	0	0	0	0	0	0	0	0	0	0	0	0	0	0	0	0	0	0	0	0	0	0	0	11	0	0	0	0	0	0	0	0	0	0	0	0	0
novel.42	0	0	0	0	0	0	0	0	0	0	34.2006	0	0	0	0	0	0	0	0	0	0	0	0	0	0	0	0	0	0	0	0	0	0	0	0	11	0	0	0	0	0	0	0	0	0	0	0	0	0
novel.43	0	0	0	0	0	0	0	0	0	0	34.2006	0	0	0	0	0	0	0	0	0	0	0	0	0	0	0	0	0	0	0	0	0	0	0	0	11	0	0	0	0	0	0	0	0	0	0	0	0	0
novel.45	0	0	0	0	0	0	0	0	0	0	34.2006	0	0	0	0	0	0	0	0	0	0	0	0	0	0	0	0	0	0	0	0	0	0	0	0	11	0	0	0	0	0	0	0	0	0	0	0	0	0
novel.49	0	0	0	0	0	0	0	0	0	0	34.2006	0	0	0	0	0	0	0	0	0	0	0	0	0	0	0	0	0	0	0	0	0	0	0	0	11	0	0	0	0	0	0	0	0	0	0	0	0	0
novel.51	0	0	0	0	0	0	0	0	0	0	34.2006	0	0	0	0	0	0	0	0	0	0	0	0	0	0	0	0	0	0	0	0	0	0	0	0	11	0	0	0	0	0	0	0	0	0	0	0	0	0
novel.54	0	0	0	0	0	0	0	0	0	0	34.2006	0	0	0	0	0	0	0	0	0	0	0	0	0	0	0	0	0	0	0	0	0	0	0	0	11	0	0	0	0	0	0	0	0	0	0	0	0	0
novel.88	0	0	0	0	0	0	0	0	0	0	34.2006	0	0	0	0	0	0	0	0	0	0	0	0	0	0	0	0	0	0	0	0	0	0	0	0	11	0	0	0	0	0	0	0	0	0	0	0	0	0
novel.97	0	0	0	0	0	0	0	0	0	0	34.2006	0	0	0	0	0	0	0	0	0	0	0	0	0	0	0	0	0	0	0	0	0	0	0	0	11	0	0	0	0	0	0	0	0	0	0	0	0	0
novel.99	0	0	0	0	0	0	0	0	0	0	34.2006	0	0	0	0	0	0	0	0	0	0	0	0	0	0	0	0	0	0	0	0	0	0	0	0	11	0	0	0	0	0	0	0	0	0	0	0	0	0
novel.101	0	0	0	0	0	0	0	0	0	0	34.2006	0	0	0	0	0	0	0	0	0	0	0	0	0	0	0	0	0	0	0	0	0	0	0	0	11	0	0	0	0	0	0	0	0	0	0	0	0	0
novel.103	0	0	0	0	0	0	0	0	0	0	34.2006	0	0	0	0	0	0	0	0	0	0	0	0	0	0	0	0	0	0	0	0	0	0	0	0	11	0	0	0	0	0	0	0	0	0	0	0	0	0
novel.105	0	0	0	0	0	0	0	0	0	0	34.2006	0	0	0	0	0	0	0	0	0	0	0	0	0	0	0	0	0	0	0	0	0	0	0	0	11	0	0	0	0	0	0	0	0	0	0	0	0	0
novel.107	0	0	0	0	0	0	0	0	0	0	34.2006	0	0	0	0	0	0	0	0	0	0	0	0	0	0	0	0	0	0	0	0	0	0	0	0	11	0	0	0	0	0	0	0	0	0	0	0	0	0
novel.109	0	0	0	0	0	0	0	0	0	0	34.2006	0	0	0	0	0	0	0	0	0	0	0	0	0	0	0	0	0	0	0	0	0	0	0	0	11	0	0	0	0	0	0	0	0	0	0	0	0	0
novel.111	0	0	0	0	0	0	0	0	0	0	34.2006	0	0	0	0	0	0	0	0	0	0	0	0	0	0	0	0	0	0	0	0	0	0	0	0	11	0	0	0	0	0	0	0	0	0	0	0	0	0
hsa-miR-7849-3p	0	10.226	0	14.1538	0	0	6.49897	0	5.48796	0	0	0	0	0	0	0	0	0	0	0	0	0	0	0	0	0	2	0	2	0	0	3	0	2	0	0	0	0	0	0	0	0	0	0	0	0	0	0	0
hsa-miR-6791-5p	15.3512	15.3391	0	7.08188	0	0	0	0	0	0	0	0	1.86123	0	0	0	0	0	0	0	0	0	0	0	0	1	3	0	1	0	0	0	0	0	0	0	0	1	0	0	0	0	0	0	0	0	0	0	0
hsa-miR-376b-3p	0	0	0	0	0	0	0	6.4098	0	0	3.10915	0	0	0	0	0	0	0	0	0	23.6908	0	0	0	0	0	0	0	0	0	0	0	4	0	0	1	0	0	0	0	0	0	0	0	0	8	0	0	0
hsa-miR-4436a	0	0	0	0	0	0	0	0	0	0	0	0	0	0	0	39.5314	0	0	0	0	0	0	0	0	0	0	0	0	0	0	0	0	0	0	0	0	0	0	0	0	7	0	0	0	0	0	0	0	0
novel.23	0	0	0	0	0	0	0	28.849	0	0	0	0	0	0	0	0	0	0	0	0	0	0	0	0	0	0	0	0	0	0	0	0	18	0	0	0	0	0	0	0	0	0	0	0	0	0	0	0	0
hsa-miR-6516-5p	0	0	0	0	0	0	2.16543	9.61716	0	0	3.10915	0	0	0	0	0	0	0	0	0	2.96295	4.36193	0	7.60235	2.08936	0	0	0	0	0	0	1	6	0	0	1	0	0	0	0	0	0	0	0	0	1	4	0	1
hsa-miR-6869-5p	30.7023	0	0	0	0	0	0	0	10.9796	0	0	0	0	0	0	0	0	0	0	0	0	0	0	0	0	2	0	0	0	0	0	0	0	4	0	0	0	0	0	0	0	0	0	0	0	0	0	0	0
hsa-miR-556-5p	0	0	10.1776	7.08188	0	0	0	1.60245	0	6.5985	0	0	0	0	0	0	0	0	0	0	5.92163	3.27128	0	0	2.08936	0	0	2	1	0	0	0	1	0	1	0	0	0	0	0	0	0	0	0	0	2	3	0	0
hsa-miR-518f-3p	0	0	0	0	0	0	0	0	0	0	0	0	0	0	44.7766	0	0	0	0	0	0	0	0	0	0	0	0	0	0	0	0	0	0	0	0	0	0	0	0	3	0	0	0	0	0	0	0	0	0
hsa-miR-3115	0	0	0	0	0	0	0	0	2.74398	0	0	0	7.44051	0	0	28.24	0	0	0	0	0	0	0	0	0	0	0	0	0	0	0	0	0	1	0	0	0	4	0	0	5	0	0	0	0	0	0	0	0
hsa-miR-7114-3p	0	0	0	0	0	23.6946	0	1.60245	8.2356	0	6.2183	0	0	0	0	0	0	0	0	0	0	0	0	0	0	0	0	0	0	0	3	0	1	3	0	2	0	0	0	0	0	0	0	0	0	0	0	0	0
hsa-miR-299-5p	0	5.11302	0	0	0	0	2.16543	1.60245	0	0	0	0	5.58148	0	0	0	0	0	0	0	5.92163	4.36193	0	0	8.3585	0	1	0	0	0	0	1	1	0	0	0	0	3	0	0	0	0	0	0	0	2	4	0	0
novel.38	0	0	0	0	0	0	0	0	0	0	37.3139	0	0	0	0	0	0	0	0	0	0	0	0	0	0	0	0	0	0	0	0	0	0	0	0	12	0	0	0	0	0	0	0	0	0	0	0	0	0
novel.40	0	0	0	0	0	0	0	0	0	0	37.3139	0	0	0	0	0	0	0	0	0	0	0	0	0	0	0	0	0	0	0	0	0	0	0	0	12	0	0	0	0	0	0	0	0	0	0	0	0	0
novel.44	0	0	0	0	0	0	0	0	0	0	37.3139	0	0	0	0	0	0	0	0	0	0	0	0	0	0	0	0	0	0	0	0	0	0	0	0	12	0	0	0	0	0	0	0	0	0	0	0	0	0
novel.46	0	0	0	0	0	0	0	0	0	0	37.3139	0	0	0	0	0	0	0	0	0	0	0	0	0	0	0	0	0	0	0	0	0	0	0	0	12	0	0	0	0	0	0	0	0	0	0	0	0	0
novel.47	0	0	0	0	0	0	0	0	0	0	37.3139	0	0	0	0	0	0	0	0	0	0	0	0	0	0	0	0	0	0	0	0	0	0	0	0	12	0	0	0	0	0	0	0	0	0	0	0	0	0
novel.50	0	0	0	0	0	0	0	0	0	0	37.3139	0	0	0	0	0	0	0	0	0	0	0	0	0	0	0	0	0	0	0	0	0	0	0	0	12	0	0	0	0	0	0	0	0	0	0	0	0	0
novel.52	0	0	0	0	0	0	0	0	0	0	37.3139	0	0	0	0	0	0	0	0	0	0	0	0	0	0	0	0	0	0	0	0	0	0	0	0	12	0	0	0	0	0	0	0	0	0	0	0	0	0
novel.53	0	0	0	0	0	0	0	0	0	0	37.3139	0	0	0	0	0	0	0	0	0	0	0	0	0	0	0	0	0	0	0	0	0	0	0	0	12	0	0	0	0	0	0	0	0	0	0	0	0	0
novel.98	0	0	0	0	0	0	0	0	0	0	37.3139	0	0	0	0	0	0	0	0	0	0	0	0	0	0	0	0	0	0	0	0	0	0	0	0	12	0	0	0	0	0	0	0	0	0	0	0	0	0
novel.100	0	0	0	0	0	0	0	0	0	0	37.3139	0	0	0	0	0	0	0	0	0	0	0	0	0	0	0	0	0	0	0	0	0	0	0	0	12	0	0	0	0	0	0	0	0	0	0	0	0	0
novel.102	0	0	0	0	0	0	0	0	0	0	37.3139	0	0	0	0	0	0	0	0	0	0	0	0	0	0	0	0	0	0	0	0	0	0	0	0	12	0	0	0	0	0	0	0	0	0	0	0	0	0
novel.104	0	0	0	0	0	0	0	0	0	0	37.3139	0	0	0	0	0	0	0	0	0	0	0	0	0	0	0	0	0	0	0	0	0	0	0	0	12	0	0	0	0	0	0	0	0	0	0	0	0	0
novel.106	0	0	0	0	0	0	0	0	0	0	37.3139	0	0	0	0	0	0	0	0	0	0	0	0	0	0	0	0	0	0	0	0	0	0	0	0	12	0	0	0	0	0	0	0	0	0	0	0	0	0
novel.110	0	0	0	0	0	0	0	0	0	0	37.3139	0	0	0	0	0	0	0	0	0	0	0	0	0	0	0	0	0	0	0	0	0	0	0	0	12	0	0	0	0	0	0	0	0	0	0	0	0	0
novel.112	0	0	0	0	0	0	0	0	0	0	37.3139	0	0	0	0	0	0	0	0	0	0	0	0	0	0	0	0	0	0	0	0	0	0	0	0	12	0	0	0	0	0	0	0	0	0	0	0	0	0
hsa-miR-874-5p	0	0	0	0	0	0	2.16543	3.2049	0	0	0	0	3.72025	0	0	0	0	30.085	0	0	0	0	4.10971	0	0	0	0	0	0	0	0	1	2	0	0	0	0	2	0	0	0	0	1	0	0	0	0	1	0
hsa-miR-6843-3p	0	0	0	0	0	0	4.33354	4.80735	0	0	0	0	0	0	0	0	0	0	0	0	8.88457	0	12.3266	0	6.26914	0	0	0	0	0	0	2	3	0	0	0	0	0	0	0	0	0	0	0	0	3	0	3	0
hsa-miR-6812-3p	0	0	0	0	0	0	0	3.2049	8.2356	0	21.764	0	3.72025	0	0	0	0	0	0	0	0	0	0	0	0	0	0	0	0	0	0	0	2	3	0	7	0	2	0	0	0	0	0	0	0	0	0	0	0
hsa-miR-3617-3p	0	0	0	0	0	0	0	0	2.74398	0	0	0	0	0	44.7766	0	0	0	0	0	0	0	0	0	0	0	0	0	0	0	0	0	0	1	0	0	0	0	0	3	0	0	0	0	0	0	0	0	0
hsa-miR-501-5p	0	0	0	21.2357	0	0	10.8325	1.60245	0	0	0	0	0	0	0	0	0	0	0	0	0	2.1813	4.10971	0	0	0	0	0	3	0	0	5	1	0	0	0	0	0	0	0	0	0	0	0	0	0	2	1	0
hsa-miR-1299	0	0	0	0	0	0	19.4969	0	5.48796	0	0	0	1.86123	12.5952	0	0	0	0	0	0	0	0	0	0	0	0	0	0	0	0	0	9	0	2	0	0	0	1	1	0	0	0	0	0	0	0	0	0	0
hsa-miR-6514-5p	0	0	0	0	0	0	2.16543	3.2049	5.48796	0	0	0	0	0	0	0	0	0	0	25.0088	0	1.09065	4.10971	0	2.08936	0	0	0	0	0	0	1	2	2	0	0	0	0	0	0	0	0	0	0	2	0	1	1	0
novel.92	0	0	0	0	0	0	0	0	0	0	40.423	0	0	0	0	0	0	0	0	0	0	0	0	0	0	0	0	0	0	0	0	0	0	0	0	13	0	0	0	0	0	0	0	0	0	0	0	0	0
hsa-miR-517a-3p	0	0	0	0	0	0	0	0	0	0	0	0	3.72025	0	44.7766	0	0	0	0	0	0	0	0	0	0	0	0	0	0	0	0	0	0	0	0	0	0	2	0	3	0	0	0	0	0	0	0	0	0
hsa-miR-151a-5p	0	0	0	0	0	7.89409	2.16543	0	0	6.5985	0	0	1.86123	0	0	0	0	30.085	0	0	0	0	0	0	0	0	0	0	0	0	1	1	0	0	1	0	0	1	0	0	0	0	1	0	0	0	0	0	0
hsa-miR-548e-5p	0	5.11302	0	0	0	0	0	9.61716	8.2356	0	0	0	5.58148	0	0	0	0	0	0	0	5.92163	2.1813	0	0	0	0	1	0	0	0	0	0	6	3	0	0	0	3	0	0	0	0	0	0	0	2	2	0	0
hsa-miR-6780b-3p	0	0	5.08551	0	0	0	2.16543	0	0	0	0	0	0	37.8007	0	0	0	0	0	0	2.96295	0	0	0	0	0	0	1	0	0	0	1	0	0	0	0	0	0	3	0	0	0	0	0	0	1	0	0	0
hsa-miR-3940-3p	0	0	0	0	0	23.6946	0	1.60245	0	0	0	0	9.30174	0	0	0	0	0	0	0	5.92163	0	0	0	2.08936	0	0	0	0	0	3	0	1	0	0	0	0	5	0	0	0	0	0	0	0	2	0	0	0
hsa-miR-499a-5p	0	10.226	0	0	18.0681	0	0	0	5.48796	0	0	0	0	0	0	0	0	0	0	0	5.92163	0	0	7.60235	0	0	2	0	0	1	0	0	0	2	0	0	0	0	0	0	0	0	0	0	0	2	0	0	1
hsa-miR-6780a-5p	0	0	0	0	0	0	0	0	5.48796	0	0	0	3.72025	0	0	0	0	30.085	0	0	0	0	4.10971	0	4.17871	0	0	0	0	0	0	0	0	2	0	0	0	2	0	0	0	0	1	0	0	0	0	1	0
hsa-miR-1283	0	0	0	0	0	0	0	0	0	0	0	0	0	0	0	0	23.7003	30.085	0	0	0	0	0	0	0	0	0	0	0	0	0	0	0	0	0	0	0	0	0	0	0	1	1	0	0	0	0	0	0
hsa-let-7f-2-3p	0	20.4461	0	0	0	0	0	3.2049	13.7236	0	0	0	0	0	0	0	0	0	0	0	5.92163	0	0	0	0	0	4	0	0	0	0	0	2	5	0	0	0	0	0	0	0	0	0	0	0	2	0	0	0
hsa-miR-20a-3p	0	0	5.08551	0	0	0	0	3.2049	8.2356	0	12.4366	0	0	0	0	5.6457	0	0	0	0	5.92163	0	0	0	2.08936	0	0	1	0	0	0	0	2	3	0	4	0	0	0	0	1	0	0	0	0	2	0	0	0
novel.41	0	0	0	0	0	0	0	0	0	0	43.5322	0	0	0	0	0	0	0	0	0	0	0	0	0	0	0	0	0	0	0	0	0	0	0	0	14	0	0	0	0	0	0	0	0	0	0	0	0	0
novel.48	0	0	0	0	0	0	0	0	0	0	43.5322	0	0	0	0	0	0	0	0	0	0	0	0	0	0	0	0	0	0	0	0	0	0	0	0	14	0	0	0	0	0	0	0	0	0	0	0	0	0
hsa-miR-145-3p	0	0	0	0	0	0	0	1.60245	8.2356	0	0	0	11.163	0	0	22.5885	0	0	0	0	0	0	0	0	0	0	0	0	0	0	0	0	1	3	0	0	0	6	0	0	4	0	0	0	0	0	0	0	0
hsa-miR-6820-3p	0	10.226	10.1776	0	0	0	0	0	5.48796	0	0	0	1.86123	0	14.9255	0	0	0	0	0	0	1.09065	4.10971	0	0	0	2	2	0	0	0	0	0	2	0	0	0	1	0	1	0	0	0	0	0	0	1	1	0
hsa-miR-3065-3p	0	0	0	0	0	0	2.16543	4.80735	2.74398	0	0	0	5.58148	0	29.8511	0	0	0	0	0	0	0	0	0	2.08936	0	0	0	0	0	0	1	3	1	0	0	0	3	0	2	0	0	0	0	0	0	0	0	0
hsa-miR-487a-5p	0	10.226	0	0	0	0	4.33354	14.4245	0	0	0	0	0	0	0	0	0	0	0	0	2.96295	0	8.21688	0	2.08936	0	2	0	0	0	0	2	9	0	0	0	0	0	0	0	0	0	0	0	0	1	0	2	0
hsa-miR-301b-3p	0	5.11302	0	0	0	0	0	3.2049	8.2356	0	6.2183	0	0	0	0	0	0	0	0	0	2.96295	9.81452	0	0	4.17871	0	1	0	0	0	0	0	2	3	0	2	0	0	0	0	0	0	0	0	0	1	9	0	0
hsa-miR-6813-5p	0	5.11302	0	0	0	0	4.33354	14.4245	10.9796	0	0	0	1.86123	0	0	0	0	0	0	0	2.96295	1.09065	0	0	0	0	1	0	0	0	0	2	9	4	0	0	0	1	0	0	0	0	0	0	0	1	1	0	0
hsa-miR-6813-3p	0	0	0	0	0	0	2.16543	0	0	0	0	50.0641	0	0	0	0	0	0	0	0	0	0	0	0	0	0	0	0	0	0	0	1	0	0	0	0	7	0	0	0	0	0	0	0	0	0	0	0	0
hsa-miR-582-3p	0	0	10.1776	0	0	0	2.16543	0	0	0	15.5457	0	0	0	0	0	0	0	0	0	8.88457	6.54324	0	0	0	0	0	2	0	0	0	1	0	0	0	5	0	0	0	0	0	0	0	0	0	3	6	0	0
hsa-miR-4676-3p	0	10.226	0	0	18.0681	0	0	8.01471	0	0	0	0	0	0	0	0	0	0	0	0	8.88457	2.1813	0	0	0	0	2	0	0	1	0	0	5	0	0	0	0	0	0	0	0	0	0	0	0	3	2	0	0
hsa-miR-3191-3p	0	0	0	0	0	0	4.33354	1.60245	0	0	0	0	11.163	25.1904	0	0	0	0	0	0	5.92163	0	0	0	0	0	0	0	0	0	0	2	1	0	0	0	0	6	2	0	0	0	0	0	0	2	0	0	0
hsa-miR-6736-5p	30.7023	5.11302	0	0	0	0	8.6644	0	0	0	0	0	7.44051	0	0	0	0	0	0	0	0	0	0	0	0	2	1	0	0	0	0	4	0	0	0	0	0	4	0	0	0	0	0	0	0	0	0	0	0
hsa-miR-374b-3p	0	5.11302	0	14.1538	0	0	0	0	0	0	0	0	11.163	0	14.9255	0	0	0	0	0	5.92163	0	0	0	0	0	1	0	2	0	0	0	0	0	0	0	0	6	0	1	0	0	0	0	0	2	0	0	0
hsa-miR-29b-2-5p	0	5.11302	15.2631	0	0	0	6.49897	3.2049	0	0	0	0	0	0	0	0	0	0	0	0	8.88457	6.54324	0	0	0	0	1	3	0	0	0	3	2	0	0	0	0	0	0	0	0	0	0	0	0	3	6	0	0
hsa-miR-937-3p	0	0	0	0	36.1362	7.89409	2.16543	3.2049	0	0	6.2183	0	0	0	0	0	0	0	0	0	0	0	0	0	0	0	0	0	0	2	1	1	2	0	0	2	0	0	0	0	0	0	0	0	0	0	0	0	0
hsa-let-7i-3p	15.3512	0	5.08551	7.08188	0	0	0	0	2.74398	6.5985	0	0	0	0	0	0	0	0	0	0	5.92163	4.36193	0	0	4.17871	1	0	1	1	0	0	0	0	1	1	0	0	0	0	0	0	0	0	0	0	2	4	0	0
hsa-miR-6850-5p	15.3512	15.3391	0	0	0	0	2.16543	0	8.2356	0	0	0	7.44051	0	0	0	0	0	0	0	2.96295	0	0	0	0	1	3	0	0	0	0	1	0	3	0	0	0	4	0	0	0	0	0	0	0	1	0	0	0
hsa-miR-4526	0	0	0	0	0	0	0	0	0	0	0	0	1.86123	0	0	50.8285	0	0	0	0	0	1.09065	0	0	0	0	0	0	0	0	0	0	0	0	0	0	0	1	0	0	9	0	0	0	0	0	1	0	0
hsa-miR-605-3p	0	0	0	14.1538	0	0	0	0	0	0	0	42.9079	0	0	0	0	0	0	0	0	0	0	0	0	0	0	0	0	2	0	0	0	0	0	0	0	6	0	0	0	0	0	0	0	0	0	0	0	0
hsa-miR-580-3p	0	0	0	0	0	0	0	0	0	0	0	57.2105	0	0	0	0	0	0	0	0	0	0	0	0	0	0	0	0	0	0	0	0	0	0	0	0	8	0	0	0	0	0	0	0	0	0	0	0	0
hsa-miR-4688	0	0	10.1776	0	0	23.6946	2.16543	3.2049	2.74398	0	0	0	9.30174	0	0	0	0	0	0	0	0	0	0	0	0	0	0	2	0	0	3	1	2	1	0	0	0	5	0	0	0	0	0	0	0	0	0	0	0
hsa-miR-6735-3p	30.7023	0	0	0	0	0	0	4.80735	5.48796	0	9.32745	0	0	0	0	0	0	0	0	0	0	0	4.10971	0	0	2	0	0	0	0	0	0	3	2	0	3	0	0	0	0	0	0	0	0	0	0	0	1	0
hsa-miR-668-3p	0	0	0	0	0	0	0	17.6294	0	0	24.8732	0	0	0	0	0	0	0	0	0	2.96295	0	0	0	0	0	0	0	0	0	0	0	11	0	0	8	0	0	0	0	0	0	0	0	0	1	0	0	0
hsa-miR-496	0	0	10.1776	0	0	0	0	6.4098	0	0	0	0	0	0	0	0	0	0	0	0	29.6167	2.1813	0	0	0	0	0	2	0	0	0	0	4	0	0	0	0	0	0	0	0	0	0	0	0	10	2	0	0
hsa-miR-4467	0	0	10.1776	0	0	0	0	0	0	0	0	0	0	0	0	5.6457	0	0	0	25.0088	0	3.27128	4.10971	0	6.26914	0	0	2	0	0	0	0	0	0	0	0	0	0	0	0	1	0	0	0	2	0	3	1	0
hsa-miR-517b-3p	0	0	0	0	0	0	0	1.60245	0	0	0	0	11.163	0	14.9255	0	0	30.085	0	0	0	0	0	0	0	0	0	0	0	0	0	0	1	0	0	0	0	6	0	1	0	0	1	0	0	0	0	0	0
hsa-miR-301a-5p	0	0	0	0	0	0	2.16543	0	0	13.197	0	0	1.86123	0	0	0	0	30.085	0	0	11.8475	0	0	0	0	0	0	0	0	0	0	1	0	0	2	0	0	1	0	0	0	0	1	0	0	4	0	0	0
hsa-miR-6787-3p	0	0	0	28.3176	0	0	2.16543	6.4098	0	0	0	0	1.86123	0	0	0	0	0	0	0	14.8062	0	0	0	0	0	0	0	4	0	0	1	4	0	0	0	0	1	0	0	0	0	0	0	0	5	0	0	0
hsa-miR-590-5p	0	10.226	0	0	0	0	6.49897	1.60245	0	0	0	0	0	0	0	0	23.7003	0	0	0	0	8.72387	0	0	2.08936	0	2	0	0	0	0	3	1	0	0	0	0	0	0	0	0	1	0	0	0	0	8	0	0
hsa-miR-584-3p	61.4047	0	0	0	0	0	0	0	0	0	0	0	0	0	0	0	0	0	0	0	0	2.1813	0	0	0	4	0	0	0	0	0	0	0	0	0	0	0	0	0	0	0	0	0	0	0	0	2	0	0
hsa-miR-455-5p	0	0	0	14.1538	0	0	0	0	0	13.197	3.10915	0	22.3237	0	0	0	0	0	0	0	0	0	0	0	0	0	0	0	2	0	0	0	0	0	2	1	0	12	0	0	0	0	0	0	0	0	0	0	0
novel.35	0	0	0	0	0	0	0	0	0	0	52.8596	0	0	0	0	0	0	0	0	0	0	0	0	0	0	0	0	0	0	0	0	0	0	0	0	17	0	0	0	0	0	0	0	0	0	0	0	0	0
hsa-miR-211-5p	0	5.11302	0	0	0	0	4.33354	16.027	8.2356	0	12.4366	0	0	0	0	0	0	0	0	0	2.96295	0	0	0	0	0	1	0	0	0	0	2	10	3	0	4	0	0	0	0	0	0	0	0	0	1	0	0	0
hsa-miR-30c-2-3p	0	0	15.2631	0	0	0	4.33354	0	0	39.583	0	0	0	0	0	0	0	0	0	0	0	0	0	0	0	0	0	3	0	0	0	2	0	0	6	0	0	0	0	0	0	0	0	0	0	0	0	0	0
hsa-miR-323a-5p	0	0	0	0	0	0	0	8.01471	0	0	12.4366	0	5.58148	0	0	0	0	0	0	0	0	1.09065	24.6532	0	0	0	0	0	0	0	0	0	5	0	0	4	0	3	0	0	0	0	0	0	0	0	1	6	0
hsa-miR-362-5p	0	0	0	0	0	7.89409	34.6603	0	0	6.5985	0	0	0	0	0	0	0	0	0	0	2.96295	0	0	0	0	0	0	0	0	0	1	16	0	0	1	0	0	0	0	0	0	0	0	0	0	1	0	0	0
hsa-miR-5698	0	0	20.3551	0	0	0	10.8325	1.60245	0	0	21.764	0	0	0	0	0	0	0	0	0	0	0	0	0	0	0	0	4	0	0	0	5	1	0	0	7	0	0	0	0	0	0	0	0	0	0	0	0	0
hsa-miR-135b-5p	0	0	0	7.08188	0	0	0	0	0	13.197	0	0	0	0	14.9255	0	23.7003	0	0	0	2.96295	2.1813	0	0	0	0	0	0	1	0	0	0	0	0	2	0	0	0	0	1	0	1	0	0	0	1	2	0	0
novel.11	0	0	61.0653	0	0	0	0	0	0	0	0	0	0	0	0	0	0	0	0	0	0	0	0	0	0	0	0	12	0	0	0	0	0	0	0	0	0	0	0	0	0	0	0	0	0	0	0	0	0
novel.108	0	0	0	0	0	0	0	0	0	0	0	0	0	0	0	62.1199	0	0	0	0	0	0	0	0	0	0	0	0	0	0	0	0	0	0	0	0	0	0	0	0	11	0	0	0	0	0	0	0	0
hsa-miR-450a-5p	0	0	0	0	0	0	0	0	0	0	0	64.3667	0	0	0	0	0	0	0	0	0	0	0	0	0	0	0	0	0	0	0	0	0	0	0	0	9	0	0	0	0	0	0	0	0	0	0	0	0
hsa-miR-3150a-3p	0	10.226	0	0	0	0	0	0	0	0	0	0	0	0	0	0	0	0	0	25.0088	0	4.36193	0	22.8103	0	0	2	0	0	0	0	0	0	0	0	0	0	0	0	0	0	0	0	0	2	0	4	0	3
hsa-miR-3188	0	0	0	0	0	7.89409	8.6644	6.4098	8.2356	0	0	0	9.30174	0	0	0	0	0	0	12.5044	0	2.1813	0	0	0	0	0	0	0	0	1	4	4	3	0	0	0	5	0	0	0	0	0	0	1	0	2	0	0
hsa-miR-379-3p	0	0	0	14.1538	0	0	2.16543	14.4245	8.2356	0	0	0	0	0	0	0	0	0	0	0	8.88457	3.27128	0	0	2.08936	0	0	0	2	0	0	1	9	3	0	0	0	0	0	0	0	0	0	0	0	3	3	0	0
hsa-miR-26a-2-3p	0	5.11302	0	0	18.0681	0	10.8325	1.60245	10.9796	0	0	0	0	0	0	0	0	0	0	0	5.92163	0	0	0	6.26914	0	1	0	0	1	0	5	1	4	0	0	0	0	0	0	0	0	0	0	0	2	0	0	0
novel.17	0	0	0	0	0	0	0	0	0	65.969	0	0	0	0	0	0	0	0	0	0	0	0	0	0	0	0	0	0	0	0	0	0	0	0	10	0	0	0	0	0	0	0	0	0	0	0	0	0	0
novel.87	0	0	0	0	0	0	0	0	0	65.969	0	0	0	0	0	0	0	0	0	0	0	0	0	0	0	0	0	0	0	0	0	0	0	0	10	0	0	0	0	0	0	0	0	0	0	0	0	0	0
hsa-miR-940	0	10.226	0	7.08188	0	0	2.16543	1.60245	2.74398	0	0	35.7615	3.72025	0	0	0	0	0	0	0	0	0	0	0	0	0	2	0	1	0	0	1	1	1	0	0	5	2	0	0	0	0	0	0	0	0	0	0	0
hsa-miR-495-5p	0	0	0	0	0	0	2.16543	9.61716	2.74398	0	0	0	0	0	0	39.5314	0	0	0	0	5.92163	0	0	0	0	0	0	0	0	0	0	1	6	1	0	0	0	0	0	0	7	0	0	0	0	2	0	0	0
hsa-miR-6810-5p	0	0	0	7.08188	54.2042	0	2.16543	0	0	0	0	0	0	0	0	0	0	0	0	0	0	0	0	7.60235	0	0	0	0	1	3	0	1	0	0	0	0	0	0	0	0	0	0	0	0	0	0	0	0	1
novel.93	0	0	0	0	0	0	0	0	0	0	59.0779	0	0	0	0	0	0	0	0	0	0	0	0	0	0	0	0	0	0	0	0	0	0	0	0	19	0	0	0	0	0	0	0	0	0	0	0	0	0
novel.67	0	0	0	0	0	0	0	0	0	0	0	0	0	0	0	67.7713	0	0	0	0	0	0	0	0	0	0	0	0	0	0	0	0	0	0	0	0	0	0	0	0	12	0	0	0	0	0	0	0	0
novel.68	0	0	0	0	0	0	0	0	0	0	0	0	0	0	0	67.7713	0	0	0	0	0	0	0	0	0	0	0	0	0	0	0	0	0	0	0	0	0	0	0	0	12	0	0	0	0	0	0	0	0
novel.69	0	0	0	0	0	0	0	0	0	0	0	0	0	0	0	67.7713	0	0	0	0	0	0	0	0	0	0	0	0	0	0	0	0	0	0	0	0	0	0	0	0	12	0	0	0	0	0	0	0	0
novel.70	0	0	0	0	0	0	0	0	0	0	0	0	0	0	0	67.7713	0	0	0	0	0	0	0	0	0	0	0	0	0	0	0	0	0	0	0	0	0	0	0	0	12	0	0	0	0	0	0	0	0
novel.71	0	0	0	0	0	0	0	0	0	0	0	0	0	0	0	67.7713	0	0	0	0	0	0	0	0	0	0	0	0	0	0	0	0	0	0	0	0	0	0	0	0	12	0	0	0	0	0	0	0	0
novel.72	0	0	0	0	0	0	0	0	0	0	0	0	0	0	0	67.7713	0	0	0	0	0	0	0	0	0	0	0	0	0	0	0	0	0	0	0	0	0	0	0	0	12	0	0	0	0	0	0	0	0
novel.73	0	0	0	0	0	0	0	0	0	0	0	0	0	0	0	67.7713	0	0	0	0	0	0	0	0	0	0	0	0	0	0	0	0	0	0	0	0	0	0	0	0	12	0	0	0	0	0	0	0	0
hsa-miR-138-5p	0	0	0	0	0	0	0	0	0	65.969	0	0	0	0	0	0	0	0	0	0	2.96295	0	0	0	0	0	0	0	0	0	0	0	0	0	10	0	0	0	0	0	0	0	0	0	0	1	0	0	0
hsa-miR-6793-5p	15.3512	0	0	0	0	0	10.8325	0	5.48796	0	0	0	0	37.8007	0	0	0	0	0	0	0	0	0	0	0	1	0	0	0	0	0	5	0	2	0	0	0	0	3	0	0	0	0	0	0	0	0	0	0
hsa-miR-186-3p	0	5.11302	5.08551	0	0	0	4.33354	0	0	0	15.5457	0	0	0	0	0	0	0	0	37.5251	0	1.09065	0	0	0	0	1	1	0	0	0	2	0	0	0	5	0	0	0	0	0	0	0	0	3	0	1	0	0
hsa-miR-3913-5p	0	0	0	7.08188	0	7.89409	0	6.4098	0	0	0	0	0	50.396	0	0	0	0	0	0	0	0	0	0	0	0	0	0	1	0	1	0	4	0	0	0	0	0	4	0	0	0	0	0	0	0	0	0	0
hsa-miR-1248	0	0	0	0	0	0	0	0	0	32.9845	9.32745	0	0	0	29.8511	0	0	0	0	0	0	0	0	0	0	0	0	0	0	0	0	0	0	0	5	3	0	0	0	2	0	0	0	0	0	0	0	0	0
hsa-miR-6807-5p	0	0	0	0	0	0	15.1634	0	0	52.772	0	0	0	0	0	0	0	0	0	0	0	0	0	0	0	0	0	0	0	0	0	7	0	0	8	0	0	0	0	0	0	0	0	0	0	0	0	0	0
hsa-miR-214-3p	0	0	0	0	18.0681	7.89409	4.33354	0	0	0	0	42.9079	0	0	0	0	0	0	0	0	0	0	0	0	0	0	0	0	0	1	1	2	0	0	0	0	6	0	0	0	0	0	0	0	0	0	0	0	0
hsa-miR-27a-5p	0	0	10.1776	0	0	0	2.16543	8.01471	0	6.5985	0	0	0	0	0	0	0	0	0	25.0088	5.92163	6.54324	0	0	0	0	0	2	0	0	0	1	5	0	1	0	0	0	0	0	0	0	0	0	2	2	6	0	0
novel.6	0	0	0	0	0	0	0	0	0	72.5675	0	0	0	0	0	0	0	0	0	0	0	0	0	0	0	0	0	0	0	0	0	0	0	0	11	0	0	0	0	0	0	0	0	0	0	0	0	0	0
hsa-miR-542-3p	0	5.11302	10.1776	0	18.0681	0	4.33354	1.60245	8.2356	13.197	0	0	0	0	0	0	0	0	0	0	2.96295	4.36193	0	0	0	0	1	2	0	1	0	2	1	3	2	0	0	0	0	0	0	0	0	0	0	1	4	0	0
hsa-miR-570-3p	0	0	0	0	54.2042	0	0	0	10.9796	0	0	0	0	0	0	0	0	0	0	0	5.92163	1.09065	0	0	2.08936	0	0	0	0	3	0	0	0	4	0	0	0	0	0	0	0	0	0	0	0	2	1	0	0
hsa-miR-365a-3p	0	0	0	0	0	0	0	0	13.7236	6.5985	6.2183	21.4589	0	0	0	0	0	0	0	0	5.92163	0	12.3266	0	2.08936	0	0	0	0	0	0	0	0	5	1	2	3	0	0	0	0	0	0	0	0	2	0	3	0
hsa-miR-708-5p	0	20.4461	0	7.08188	0	0	0	3.2049	2.74398	0	0	0	0	0	0	0	0	0	41.8721	0	0	0	0	0	0	0	4	0	1	0	0	0	2	1	0	0	0	0	0	0	0	0	0	2	0	0	0	0	0
hsa-miR-412-5p	0	5.11302	0	0	0	0	6.49897	14.4245	2.74398	0	0	0	0	0	14.9255	0	0	0	0	0	17.7691	0	4.10971	0	0	0	1	0	0	0	0	3	9	1	0	0	0	0	0	1	0	0	0	0	0	6	0	1	0
hsa-miR-33a-5p	0	0	10.1776	0	0	23.6946	4.33354	0	0	6.5985	0	0	0	0	0	0	23.7003	0	0	0	2.96295	0	0	0	4.17871	0	0	2	0	0	3	2	0	0	1	0	0	0	0	0	0	1	0	0	0	1	0	0	0
hsa-miR-550a-3p	0	5.11302	5.08551	0	0	0	0	4.80735	0	0	27.9823	0	0	0	0	0	0	0	0	0	5.92163	6.54324	8.21688	0	0	0	1	1	0	0	0	0	3	0	0	9	0	0	0	0	0	0	0	0	0	2	6	2	0
hsa-miR-7110-3p	0	15.3391	0	7.08188	36.1362	0	6.49897	0	5.48796	0	3.10915	0	1.86123	0	0	0	0	0	0	0	0	0	0	0	0	0	3	0	1	2	0	3	0	2	0	1	0	1	0	0	0	0	0	0	0	0	0	0	0
novel.86	0	0	0	0	0	78.9777	0	0	0	0	0	0	0	0	0	0	0	0	0	0	0	0	0	0	0	0	0	0	0	0	10	0	0	0	0	0	0	0	0	0	0	0	0	0	0	0	0	0	0
novel.1	0	0	0	0	0	0	0	0	0	0	0	78.6694	0	0	0	0	0	0	0	0	0	0	0	0	0	0	0	0	0	0	0	0	0	0	0	0	11	0	0	0	0	0	0	0	0	0	0	0	0
novel.10	0	0	0	0	0	0	0	0	0	0	0	78.6694	0	0	0	0	0	0	0	0	0	0	0	0	0	0	0	0	0	0	0	0	0	0	0	0	11	0	0	0	0	0	0	0	0	0	0	0	0
novel.60	0	0	0	0	0	0	0	0	0	0	0	78.6694	0	0	0	0	0	0	0	0	0	0	0	0	0	0	0	0	0	0	0	0	0	0	0	0	11	0	0	0	0	0	0	0	0	0	0	0	0
novel.65	0	0	0	0	0	0	0	0	0	0	0	78.6694	0	0	0	0	0	0	0	0	0	0	0	0	0	0	0	0	0	0	0	0	0	0	0	0	11	0	0	0	0	0	0	0	0	0	0	0	0
novel.66	0	0	0	0	0	0	0	0	0	0	0	78.6694	0	0	0	0	0	0	0	0	0	0	0	0	0	0	0	0	0	0	0	0	0	0	0	0	11	0	0	0	0	0	0	0	0	0	0	0	0
novel.91	0	0	0	0	0	0	0	0	0	0	0	78.6694	0	0	0	0	0	0	0	0	0	0	0	0	0	0	0	0	0	0	0	0	0	0	0	0	11	0	0	0	0	0	0	0	0	0	0	0	0
novel.114	0	0	0	0	0	0	0	0	0	0	0	78.6694	0	0	0	0	0	0	0	0	0	0	0	0	0	0	0	0	0	0	0	0	0	0	0	0	11	0	0	0	0	0	0	0	0	0	0	0	0
hsa-miR-4738-3p	0	5.11302	0	0	0	0	8.6644	6.4098	8.2356	0	0	0	1.86123	0	0	0	0	0	0	0	8.88457	7.63389	16.4363	0	0	0	1	0	0	0	0	4	4	3	0	0	0	1	0	0	0	0	0	0	0	3	7	4	0
novel.12	0	0	0	0	0	0	0	0	0	79.158	0	0	0	0	0	0	0	0	0	0	0	0	0	0	0	0	0	0	0	0	0	0	0	0	12	0	0	0	0	0	0	0	0	0	0	0	0	0	0
hsa-miR-664b-3p	0	5.11302	15.2631	7.08188	0	0	2.16543	8.01471	8.2356	0	18.6549	0	0	0	0	0	0	0	0	0	2.96295	0	0	0	2.08936	0	1	3	1	0	0	1	5	3	0	6	0	0	0	0	0	0	0	0	0	1	0	0	0
hsa-miR-3617-5p	0	30.6721	0	0	0	7.89409	0	0	5.48796	0	0	0	0	0	0	0	0	30.085	0	0	5.92163	0	0	0	0	0	6	0	0	0	1	0	0	2	0	0	0	0	0	0	0	0	1	0	0	2	0	0	0
hsa-miR-1228-5p	0	10.226	0	0	0	0	0	0	0	0	31.0915	0	11.163	0	0	0	0	0	20.936	0	0	1.09065	0	0	0	0	2	0	0	0	0	0	0	0	0	10	0	6	0	0	0	0	0	1	0	0	1	0	0
hsa-miR-5001-3p	0	0	5.08551	7.08188	0	0	4.33354	8.01471	0	0	0	0	0	0	0	0	0	0	0	37.5251	0	6.54324	4.10971	0	2.08936	0	0	1	1	0	0	2	5	0	0	0	0	0	0	0	0	0	0	0	3	0	6	1	0
hsa-miR-137	0	0	0	0	0	0	0	0	0	0	0	0	0	88.1816	0	0	0	0	0	0	0	0	0	0	0	0	0	0	0	0	0	0	0	0	0	0	0	0	7	0	0	0	0	0	0	0	0	0	0
hsa-miR-3131	0	0	0	0	0	0	0	0	0	0	0	0	0	88.1816	0	0	0	0	0	0	0	0	0	0	0	0	0	0	0	0	0	0	0	0	0	0	0	0	7	0	0	0	0	0	0	0	0	0	0
hsa-miR-16-2-3p	0	10.226	5.08551	0	0	0	0	0	2.74398	0	24.8732	0	0	0	0	0	0	0	0	0	2.96295	5.45259	16.4363	0	4.17871	0	2	1	0	0	0	0	0	1	0	8	0	0	0	0	0	0	0	0	0	1	5	4	0
hsa-miR-365b-3p	0	0	10.1776	0	0	15.8005	0	0	10.9796	0	6.2183	21.4589	1.86123	0	0	0	0	0	0	0	0	2.1813	4.10971	0	4.17871	0	0	2	0	0	2	0	0	4	0	2	3	1	0	0	0	0	0	0	0	0	2	1	0
hsa-miR-197-5p	46.0535	0	0	0	0	0	2.16543	0	5.48796	0	0	0	0	0	0	28.24	0	0	0	0	0	0	0	0	2.08936	3	0	0	0	0	0	1	0	2	0	0	0	0	0	0	5	0	0	0	0	0	0	0	0
hsa-miR-1224-5p	0	0	15.2631	0	0	0	0	0	19.2152	0	0	0	0	0	0	0	47.4239	0	0	0	0	0	0	0	2.08936	0	0	3	0	0	0	0	0	7	0	0	0	0	0	0	0	2	0	0	0	0	0	0	0
hsa-miR-495-3p	0	0	0	0	0	0	4.33354	20.8343	5.48796	0	0	0	0	0	0	0	0	0	0	0	35.5383	1.09065	0	0	0	0	0	0	0	0	0	2	13	2	0	0	0	0	0	0	0	0	0	0	0	12	1	0	0
novel.90	0	0	0	0	0	0	0	0	0	85.7565	0	0	0	0	0	0	0	0	0	0	0	0	0	0	0	0	0	0	0	0	0	0	0	0	13	0	0	0	0	0	0	0	0	0	0	0	0	0	0
hsa-miR-548k	0	5.11302	10.1776	0	0	0	6.49897	0	8.2356	0	0	0	0	0	0	39.5314	0	0	0	0	0	5.45259	0	0	2.08936	0	1	2	0	0	0	3	0	3	0	0	0	0	0	0	7	0	0	0	0	0	5	0	0
hsa-miR-3679-5p	0	5.11302	5.08551	0	0	0	19.4969	8.01471	0	0	15.5457	0	0	0	0	0	0	0	0	0	14.8062	1.09065	0	0	2.08936	0	1	1	0	0	0	9	5	0	0	5	0	0	0	0	0	0	0	0	0	5	1	0	0
hsa-miR-4687-5p	15.3512	0	0	0	18.0681	0	0	0	5.48796	0	31.0915	0	7.44051	0	0	0	0	0	0	0	2.96295	0	0	0	0	1	0	0	0	1	0	0	0	2	0	10	0	4	0	0	0	0	0	0	0	1	0	0	0
hsa-miR-3120-3p	0	0	0	0	0	39.495	4.33354	1.60245	5.48796	0	0	0	5.58148	0	0	0	0	0	0	0	17.7691	0	0	0	4.17871	0	0	0	0	0	5	2	1	2	0	0	0	3	0	0	0	0	0	0	0	6	0	0	0
hsa-miR-6805-5p	0	0	0	0	0	0	0	6.4098	2.74398	0	0	0	5.58148	0	29.8511	0	0	0	0	0	0	1.09065	8.21688	15.2079	10.4479	0	0	0	0	0	0	0	4	1	0	0	0	3	0	2	0	0	0	0	0	0	1	2	2
hsa-miR-509-3p	0	5.11302	0	21.2357	0	0	0	0	2.74398	0	21.764	0	1.86123	0	0	0	0	0	0	0	2.96295	10.9052	0	0	6.26914	0	1	0	3	0	0	0	0	1	0	7	0	1	0	0	0	0	0	0	0	1	10	0	0
hsa-miR-128-1-5p	30.7023	5.11302	0	0	0	7.89409	0	9.61716	0	0	0	0	11.163	0	0	0	0	0	0	0	0	7.63389	4.10971	0	0	2	1	0	0	0	1	0	6	0	0	0	0	6	0	0	0	0	0	0	0	0	7	1	0
hsa-miR-629-3p	0	0	0	0	0	0	6.49897	0	5.48796	0	0	0	0	75.5864	0	0	0	0	0	0	0	1.09065	0	0	0	0	0	0	0	0	0	3	0	2	0	0	0	0	6	0	0	0	0	0	0	0	1	0	0
hsa-miR-539-3p	0	5.11302	10.1776	7.08188	0	0	0	9.61716	5.48796	0	0	0	0	0	29.8511	0	0	0	0	0	8.88457	4.36193	0	0	0	0	1	2	1	0	0	0	6	2	0	0	0	0	0	2	0	0	0	0	0	3	4	0	0
hsa-miR-6862-5p	0	5.11302	0	0	36.1362	0	4.33354	11.2196	5.48796	0	0	0	0	0	0	0	0	0	0	0	2.96295	2.1813	12.3266	0	2.08936	0	1	0	0	2	0	2	7	2	0	0	0	0	0	0	0	0	0	0	0	1	2	3	0
hsa-miR-4433a-5p	0	20.4461	0	0	0	7.89409	0	1.60245	0	0	40.423	0	9.30174	0	0	0	0	0	0	0	0	0	0	0	0	0	4	0	0	0	1	0	1	0	0	13	0	5	0	0	0	0	0	0	0	0	0	0	0
hsa-miR-2276-3p	0	5.11302	0	0	0	0	25.9959	1.60245	2.74398	0	0	0	0	0	0	0	0	0	41.8721	0	0	0	8.21688	0	0	0	1	0	0	0	0	12	1	1	0	0	0	0	0	0	0	0	0	2	0	0	0	2	0
hsa-miR-1277-3p	0	0	5.08551	7.08188	0	0	4.33354	6.4098	2.74398	0	0	0	0	0	0	33.8857	0	0	0	0	8.88457	4.36193	8.21688	0	0	0	0	1	1	0	0	2	4	1	0	0	0	0	0	0	6	0	0	0	0	3	4	2	0
novel.15	0	0	0	0	0	0	0	0	0	0	0	92.972	0	0	0	0	0	0	0	0	0	0	0	0	0	0	0	0	0	0	0	0	0	0	0	0	13	0	0	0	0	0	0	0	0	0	0	0	0
hsa-miR-4785	15.3512	15.3391	10.1776	0	0	0	8.6644	11.2196	2.74398	0	0	0	5.58148	0	0	0	0	0	0	0	8.88457	2.1813	0	0	0	1	3	2	0	0	0	4	7	1	0	0	0	3	0	0	0	0	0	0	0	3	2	0	0
novel.84	0	0	0	0	0	0	0	0	0	92.355	0	0	0	0	0	0	0	0	0	0	0	0	0	0	0	0	0	0	0	0	0	0	0	0	14	0	0	0	0	0	0	0	0	0	0	0	0	0	0
hsa-miR-1180-5p	0	0	0	0	0	0	0	0	0	0	0	0	0	100.792	0	0	0	0	0	0	0	0	0	0	0	0	0	0	0	0	0	0	0	0	0	0	0	0	8	0	0	0	0	0	0	0	0	0	0
hsa-miR-4732-3p	0	0	0	0	0	0	2.16543	0	2.74398	6.5985	3.10915	7.15624	0	12.5952	0	0	0	0	20.936	0	0	3.27128	12.3266	22.8103	0	0	0	0	0	0	0	1	0	1	1	1	1	0	1	0	0	0	0	1	0	0	3	3	3
hsa-miR-6732-3p	0	0	0	0	36.1362	0	2.16543	0	0	0	6.2183	42.9079	7.44051	0	0	0	0	0	0	0	0	0	0	0	0	0	0	0	0	2	0	1	0	0	0	2	6	4	0	0	0	0	0	0	0	0	0	0	0
hsa-miR-6877-5p	0	0	5.08551	0	0	0	12.9979	27.2466	2.74398	0	9.32745	0	0	0	0	0	0	0	0	0	5.92163	8.72387	0	0	0	0	0	1	0	0	0	6	17	1	0	3	0	0	0	0	0	0	0	0	0	2	8	0	0
hsa-miR-518b	0	5.11302	10.1776	0	0	0	0	0	0	0	0	0	0	0	44.7766	16.9428	23.7003	0	0	0	0	0	0	0	0	0	1	2	0	0	0	0	0	0	0	0	0	0	0	3	3	1	0	0	0	0	0	0	0
hsa-miR-424-3p	0	5.11302	0	0	0	0	6.49897	0	8.2356	6.5985	12.4366	0	0	0	0	0	0	0	0	0	8.88457	5.45259	16.4363	15.2079	0	0	1	0	0	0	0	3	0	3	1	4	0	0	0	0	0	0	0	0	0	3	5	4	2
hsa-miR-148b-5p	0	0	5.08551	14.1538	0	0	0	0	0	0	0	28.6053	7.44051	0	0	0	0	30.085	0	0	5.92163	0	0	0	4.17871	0	0	1	2	0	0	0	0	0	0	0	4	4	0	0	0	0	1	0	0	2	0	0	0
hsa-miR-503-5p	0	5.11302	5.08551	0	0	0	6.49897	0	0	6.5985	0	21.4589	5.58148	0	0	0	0	0	0	12.5044	8.88457	0	12.3266	7.60235	0	0	1	1	0	0	0	3	0	0	1	0	3	3	0	0	0	0	0	0	1	3	0	3	1
hsa-miR-6798-3p	61.4047	0	0	0	0	0	0	1.60245	0	0	6.2183	28.6053	1.86123	0	0	0	0	0	0	0	0	0	0	0	0	4	0	0	0	0	0	0	1	0	0	2	4	1	0	0	0	0	0	0	0	0	0	0	0
hsa-miR-6884-5p	0	0	0	0	0	0	0	0	0	0	0	0	0	0	0	5.6457	71.1242	0	0	25.0088	2.96295	0	0	0	0	0	0	0	0	0	0	0	0	0	0	0	0	0	0	0	1	3	0	0	2	1	0	0	0
hsa-miR-6513-3p	0	5.11302	5.08551	0	0	0	6.49897	16.027	5.48796	0	0	0	9.30174	0	0	0	0	0	0	0	8.88457	3.27128	12.3266	0	6.26914	0	1	1	0	0	0	3	10	2	0	0	0	5	0	0	0	0	0	0	0	3	3	3	0
hsa-miR-3140-3p	0	0	0	0	0	7.89409	6.49897	0	5.48796	0	9.32745	35.7615	0	0	0	5.6457	0	0	0	0	0	4.36193	0	0	12.5372	0	0	0	0	0	1	3	0	2	0	3	5	0	0	0	1	0	0	0	0	0	4	0	0
hsa-miR-877-3p	30.7023	0	0	0	36.1362	15.8005	0	0	2.74398	0	3.10915	0	7.44051	0	0	0	0	0	0	0	0	0	4.10971	0	0	2	0	0	0	2	2	0	0	1	0	1	0	4	0	0	0	0	0	0	0	0	0	1	0
hsa-miR-556-3p	15.3512	15.3391	10.1776	0	0	0	4.33354	3.2049	16.4675	0	0	0	1.86123	0	0	0	0	0	0	0	5.92163	1.09065	8.21688	0	6.26914	1	3	2	0	0	0	2	2	6	0	0	0	1	0	0	0	0	0	0	0	2	1	2	0
novel.28	0	0	0	0	0	0	0	0	0	98.9535	0	0	0	0	0	0	0	0	0	0	0	0	0	0	0	0	0	0	0	0	0	0	0	0	15	0	0	0	0	0	0	0	0	0	0	0	0	0	0
novel.30	0	0	0	0	0	0	0	0	0	98.9535	0	0	0	0	0	0	0	0	0	0	0	0	0	0	0	0	0	0	0	0	0	0	0	0	15	0	0	0	0	0	0	0	0	0	0	0	0	0	0
novel.34	0	0	0	0	0	0	0	0	0	98.9535	0	0	0	0	0	0	0	0	0	0	0	0	0	0	0	0	0	0	0	0	0	0	0	0	15	0	0	0	0	0	0	0	0	0	0	0	0	0	0
hsa-miR-3605-3p	0	0	20.3551	0	0	0	17.3315	16.027	0	0	0	0	13.022	0	0	0	0	0	0	0	0	5.45259	0	7.60235	0	0	0	4	0	0	0	8	10	0	0	0	0	7	0	0	0	0	0	0	0	0	5	0	1
hsa-miR-651-5p	0	0	5.08551	0	0	0	10.8325	3.2049	8.2356	0	18.6549	0	0	0	0	0	0	0	0	0	8.88457	14.1765	4.10971	0	6.26914	0	0	1	0	0	0	5	2	3	0	6	0	0	0	0	0	0	0	0	0	3	13	1	0
hsa-miR-3127-5p	0	5.11302	0	21.2357	0	0	2.16543	14.4245	5.48796	0	0	0	7.44051	25.1904	0	0	0	0	0	0	2.96295	5.45259	0	0	0	0	1	0	3	0	0	1	9	2	0	0	0	4	2	0	0	0	0	0	0	1	5	0	0
hsa-miR-329-5p	30.7023	0	0	14.1538	0	0	8.6644	14.4245	0	0	0	0	0	0	0	0	0	0	0	0	11.8475	0	0	15.2079	0	2	0	0	2	0	0	4	9	0	0	0	0	0	0	0	0	0	0	0	0	4	0	0	2
hsa-miR-377-5p	0	5.11302	10.1776	0	0	0	15.1634	17.6294	2.74398	0	0	14.3026	1.86123	0	0	0	0	0	0	0	17.7691	0	0	0	2.08936	0	1	2	0	0	0	7	11	1	0	0	2	1	0	0	0	0	0	0	0	6	0	0	0
hsa-miR-371a-5p	0	0	0	0	0	0	0	0	5.48796	0	0	0	0	0	104.466	0	0	0	0	0	0	0	0	0	0	0	0	0	0	0	0	0	0	2	0	0	0	0	0	7	0	0	0	0	0	0	0	0	0
hsa-miR-221-5p	30.7023	0	0	0	0	7.89409	2.16543	4.80735	8.2356	0	0	0	9.30174	0	0	0	0	0	0	0	20.7321	4.36193	4.10971	0	0	2	0	0	0	0	1	1	3	3	0	0	0	5	0	0	0	0	0	0	0	7	4	1	0
hsa-miR-505-3p	0	0	0	14.1538	0	7.89409	2.16543	0	0	0	0	0	0	0	0	0	0	0	0	75.0383	2.96295	3.27128	0	0	0	0	0	0	2	0	1	1	0	0	0	0	0	0	0	0	0	0	0	0	6	1	3	0	0
hsa-miR-340-3p	30.7023	0	0	14.1538	0	15.8005	4.33354	0	5.48796	0	0	0	0	0	0	0	0	0	0	0	2.96295	3.27128	16.4363	7.60235	0	2	0	0	2	0	2	2	0	2	0	0	0	0	0	0	0	0	0	0	0	1	3	4	1
hsa-miR-4646-3p	0	0	0	0	0	23.6946	2.16543	17.6294	8.2356	0	0	0	1.86123	0	0	22.5885	0	0	20.936	0	0	0	0	0	0	0	0	0	0	0	3	1	11	3	0	0	0	1	0	0	4	0	0	1	0	0	0	0	0
hsa-miR-548t-5p	0	0	0	0	0	0	0	0	0	0	0	0	0	88.1816	0	0	0	0	0	0	0	11.9958	0	0	2.08936	0	0	0	0	0	0	0	0	0	0	0	0	0	7	0	0	0	0	0	0	0	11	0	0
novel.63	0	0	0	0	0	0	0	0	0	105.552	0	0	0	0	0	0	0	0	0	0	0	0	0	0	0	0	0	0	0	0	0	0	0	0	16	0	0	0	0	0	0	0	0	0	0	0	0	0	0
hsa-miR-34c-3p	0	0	0	7.08188	0	7.89409	2.16543	0	2.74398	0	0	0	0	0	0	0	0	90.255	0	0	0	1.09065	0	0	2.08936	0	0	0	1	0	1	1	0	1	0	0	0	0	0	0	0	0	3	0	0	0	1	0	0
hsa-miR-4533	0	5.11302	0	0	0	0	0	0	2.74398	0	0	0	1.86123	0	0	0	0	0	104.705	0	0	0	0	0	0	0	1	0	0	0	0	0	0	1	0	0	0	1	0	0	0	0	0	5	0	0	0	0	0
hsa-miR-1914-5p	0	10.226	0	21.2357	36.1362	0	2.16543	0	2.74398	0	18.6549	0	3.72025	0	0	0	0	0	0	0	8.88457	0	0	0	0	0	2	0	3	2	0	1	0	1	0	6	0	2	0	0	0	0	0	0	0	3	0	0	0
hsa-miR-129-5p	0	0	5.08551	0	18.0681	0	0	0	0	0	18.6549	42.9079	0	0	14.9255	5.6457	0	0	0	0	0	0	0	0	2.08936	0	0	1	0	1	0	0	0	0	0	6	6	0	0	1	1	0	0	0	0	0	0	0	0
hsa-miR-4665-5p	0	10.226	15.2631	0	0	0	6.49897	3.2049	24.7031	0	0	0	0	0	0	0	0	30.085	0	0	11.8475	0	0	0	0	0	2	3	0	0	0	3	2	9	0	0	0	0	0	0	0	0	1	0	0	4	0	0	0
hsa-miR-1294	0	15.3391	0	0	0	31.5886	2.16543	4.80735	10.9796	0	12.4366	0	16.7445	0	0	0	0	0	0	0	0	2.1813	0	0	0	0	3	0	0	0	4	1	3	4	0	4	0	9	0	0	0	0	0	0	0	0	2	0	0
hsa-miR-449c-5p	0	0	0	0	0	0	0	0	0	0	0	0	0	0	0	62.1199	0	0	0	50.0295	0	0	0	0	0	0	0	0	0	0	0	0	0	0	0	0	0	0	0	0	11	0	0	0	4	0	0	0	0
hsa-miR-4435	30.7023	5.11302	0	0	0	0	8.6644	3.2049	8.2356	0	0	0	14.8832	0	0	0	0	0	0	0	8.88457	8.72387	4.10971	0	2.08936	2	1	0	0	0	0	4	2	3	0	0	0	8	0	0	0	0	0	0	0	3	8	1	0
novel.61	0	0	0	0	0	0	0	0	0	112.143	0	0	0	0	0	0	0	0	0	0	0	0	0	0	0	0	0	0	0	0	0	0	0	0	17	0	0	0	0	0	0	0	0	0	0	0	0	0	0
hsa-miR-6855-3p	0	0	0	21.2357	0	23.6946	0	19.2319	0	0	6.2183	0	0	0	0	0	0	30.085	0	0	0	4.36193	0	0	0	0	0	0	3	0	3	0	12	0	0	2	0	0	0	0	0	0	1	0	0	0	4	0	0
novel.80	0	0	0	0	0	0	0	0	0	0	99.4969	0	0	0	0	0	0	0	0	0	0	0	0	0	0	0	0	0	0	0	0	0	0	0	0	32	0	0	0	0	0	0	0	0	0	0	0	0	0
hsa-miR-4662a-5p	0	0	5.08551	0	36.1362	7.89409	8.6644	3.2049	0	0	0	0	0	0	0	11.2971	0	0	0	12.5044	8.88457	9.81452	0	0	2.08936	0	0	1	0	2	1	4	2	0	0	0	0	0	0	0	2	0	0	0	1	3	9	0	0
hsa-miR-2355-5p	0	15.3391	15.2631	0	36.1362	0	0	0	0	0	0	0	0	0	29.8511	0	0	0	20.936	0	2.96295	0	0	0	0	0	3	3	0	2	0	0	0	0	0	0	0	0	0	2	0	0	0	1	0	1	0	0	0
hsa-miR-1538	0	5.11302	0	0	18.0681	0	4.33354	11.2196	0	0	12.4366	0	3.72025	0	29.8511	0	0	0	0	25.0088	0	2.1813	0	0	0	0	1	0	0	1	0	2	7	0	0	4	0	2	0	2	0	0	0	0	2	0	2	0	0
hsa-let-7a-3p	0	10.226	20.3551	0	0	15.8005	0	1.60245	2.74398	0	0	0	5.58148	0	0	0	0	0	0	0	8.88457	9.81452	4.10971	0	20.8957	0	2	4	0	0	2	0	1	1	0	0	0	3	0	0	0	0	0	0	0	3	9	1	0
novel.77	0	0	0	0	0	0	0	0	0	118.741	0	0	0	0	0	0	0	0	0	0	0	0	0	0	0	0	0	0	0	0	0	0	0	0	18	0	0	0	0	0	0	0	0	0	0	0	0	0	0
hsa-miR-1284	0	5.11302	10.1776	0	0	23.6946	0	0	5.48796	0	0	0	1.86123	0	0	0	23.7003	0	20.936	0	0	3.27128	12.3266	7.60235	4.17871	0	1	2	0	0	3	0	0	2	0	0	0	1	0	0	0	1	0	1	0	0	3	3	1
novel.21	0	0	0	0	0	0	0	0	0	0	0	121.577	0	0	0	0	0	0	0	0	0	0	0	0	0	0	0	0	0	0	0	0	0	0	0	0	17	0	0	0	0	0	0	0	0	0	0	0	0
hsa-miR-508-3p	0	0	0	0	0	0	0	0	0	0	0	0	0	0	0	0	0	90.255	0	25.0088	5.92163	1.09065	0	7.60235	0	0	0	0	0	0	0	0	0	0	0	0	0	0	0	0	0	0	3	0	2	2	1	0	1
hsa-miR-6511b-3p	15.3512	0	0	14.1538	0	0	2.16543	12.8221	2.74398	0	9.32745	0	0	0	0	33.8857	0	0	0	0	2.96295	2.1813	8.21688	7.60235	0	1	0	0	2	0	0	1	8	1	0	3	0	0	0	0	6	0	0	0	0	1	2	2	1
hsa-miR-1234-3p	30.7023	5.11302	0	14.1538	0	0	8.6644	3.2049	8.2356	0	6.2183	0	0	0	0	0	47.4239	0	0	0	0	0	0	0	0	2	1	0	2	0	0	4	2	3	0	2	0	0	0	0	0	2	0	0	0	0	0	0	0
hsa-miR-148a-5p	0	5.11302	0	21.2357	0	31.5886	0	19.2319	19.2152	0	0	0	0	0	0	0	0	0	0	0	2.96295	4.36193	0	0	4.17871	0	1	0	3	0	4	0	12	7	0	0	0	0	0	0	0	0	0	0	0	1	4	0	0
hsa-miR-6767-5p	0	0	0	0	0	0	6.49897	6.4098	0	0	0	0	0	0	0	45.1771	0	0	0	62.5339	0	1.09065	0	0	0	0	0	0	0	0	0	3	4	0	0	0	0	0	0	0	8	0	0	0	5	0	1	0	0
hsa-miR-3620-3p	46.0535	0	0	0	0	31.5886	2.16543	8.01471	16.4675	0	12.4366	0	0	0	0	0	0	0	0	0	0	0	0	0	2.08936	3	0	0	0	0	4	1	5	6	0	4	0	0	0	0	0	0	0	0	0	0	0	0	0
hsa-miR-218-5p	0	0	0	7.08188	0	0	0	1.60245	5.48796	19.7875	12.4366	42.9079	0	0	29.8511	0	0	0	0	0	0	1.09065	0	0	2.08936	0	0	0	1	0	0	0	1	2	3	4	6	0	0	2	0	0	0	0	0	0	1	0	0
hsa-miR-3158-3p	15.3512	5.11302	5.08551	0	0	0	17.3315	0	0	0	0	0	5.58148	0	0	0	0	0	0	0	2.96295	33.8062	4.10971	0	6.26914	1	1	1	0	0	0	8	0	0	0	0	0	3	0	0	0	0	0	0	0	1	31	1	0
novel.32	0	0	0	0	0	0	0	0	0	0	0	128.724	0	0	0	0	0	0	0	0	0	0	0	0	0	0	0	0	0	0	0	0	0	0	0	0	18	0	0	0	0	0	0	0	0	0	0	0	0
hsa-miR-219a-2-3p	0	0	0	0	0	0	0	0	0	0	0	0	0	0	29.8511	45.1771	0	60.17	0	0	0	0	0	0	0	0	0	0	0	0	0	0	0	0	0	0	0	0	0	2	8	0	2	0	0	0	0	0	0
hsa-miR-337-3p	0	5.11302	15.2631	21.2357	0	0	0	0	2.74398	0	0	0	0	0	0	0	0	0	41.8721	12.5044	23.6908	3.27128	0	0	0	0	1	3	3	0	0	0	0	1	0	0	0	0	0	0	0	0	0	2	1	8	3	0	0
hsa-miR-3200-3p	0	0	15.2631	7.08188	0	15.8005	0	0	10.9796	0	0	0	3.72025	0	0	0	0	0	41.8721	0	0	4.36193	4.10971	22.8103	0	0	0	3	1	0	2	0	0	4	0	0	0	2	0	0	0	0	0	2	0	0	4	1	3
hsa-miR-199b-5p	0	5.11302	0	28.3176	0	7.89409	6.49897	8.01471	16.4675	0	0	0	3.72025	0	0	5.6457	0	0	0	12.5044	8.88457	9.81452	0	0	0	0	1	0	4	0	1	3	5	6	0	0	0	2	0	0	1	0	0	0	1	3	9	0	0
novel.62	0	0	0	0	0	0	0	0	0	0	0	0	0	138.578	0	0	0	0	0	0	0	0	0	0	0	0	0	0	0	0	0	0	0	0	0	0	0	0	11	0	0	0	0	0	0	0	0	0	0
hsa-miR-95-3p	0	0	10.1776	0	0	0	0	0	41.1743	0	0	57.2105	0	0	0	0	0	0	0	0	0	1.09065	0	7.60235	4.17871	0	0	2	0	0	0	0	0	15	0	0	8	0	0	0	0	0	0	0	0	0	1	0	1
novel.33	0	0	0	0	0	0	0	0	0	131.938	0	0	0	0	0	0	0	0	0	0	0	0	0	0	0	0	0	0	0	0	0	0	0	0	20	0	0	0	0	0	0	0	0	0	0	0	0	0	0
hsa-miR-5189-3p	0	25.5591	0	35.3895	0	0	0	3.2049	0	0	0	0	11.163	0	0	0	0	0	0	0	11.8475	5.45259	0	30.4159	0	0	5	0	5	0	0	0	2	0	0	0	0	6	0	0	0	0	0	0	0	4	5	0	4
hsa-miR-642a-5p	0	5.11302	0	0	18.0681	0	4.33354	0	2.74398	0	15.5457	0	0	88.1816	0	0	0	0	0	0	0	2.1813	0	0	0	0	1	0	0	1	0	2	0	1	0	5	0	0	7	0	0	0	0	0	0	0	2	0	0
hsa-miR-372-3p	0	0	0	0	0	0	0	0	8.2356	0	0	0	0	0	134.317	0	0	0	0	0	0	1.09065	0	0	0	0	0	0	0	0	0	0	0	3	0	0	0	0	0	9	0	0	0	0	0	0	1	0	0
novel.75	0	0	0	0	0	0	0	0	0	138.529	0	0	0	0	0	0	0	0	0	0	0	0	0	0	0	0	0	0	0	0	0	0	0	0	21	0	0	0	0	0	0	0	0	0	0	0	0	0	0
hsa-miR-1271-5p	0	10.226	15.2631	0	0	23.6946	6.49897	12.8221	16.4675	0	12.4366	0	9.30174	0	0	0	0	0	0	0	5.92163	4.36193	0	0	2.08936	0	2	3	0	0	3	3	8	6	0	4	0	5	0	0	0	0	0	0	0	2	4	0	0
hsa-miR-10a-3p	0	0	0	0	126.477	0	0	0	2.74398	19.7875	0	0	0	0	0	0	0	0	0	0	2.96295	0	0	0	0	0	0	0	0	7	0	0	0	1	3	0	0	0	0	0	0	0	0	0	0	1	0	0	0
hsa-miR-885-3p	0	0	0	14.1538	0	7.89409	0	8.01471	10.9796	0	24.8732	0	18.6035	0	0	0	0	0	0	0	5.92163	0	0	30.4159	6.26914	0	0	0	2	0	1	0	5	4	0	8	0	10	0	0	0	0	0	0	0	2	0	0	4
hsa-miR-3064-5p	15.3512	0	0	14.1538	0	0	23.8278	11.2196	5.48796	0	21.764	0	0	0	0	0	23.7003	0	0	0	8.88457	2.1813	4.10971	0	0	1	0	0	2	0	0	11	7	2	0	7	0	0	0	0	0	1	0	0	0	3	2	1	0
hsa-miR-516b-5p	0	0	5.08551	0	36.1362	0	0	0	8.2356	0	0	0	0	0	0	0	0	0	83.7694	12.5044	5.92163	0	0	0	4.17871	0	0	1	0	2	0	0	0	3	0	0	0	0	0	0	0	0	0	4	1	2	0	0	0
hsa-miR-627-5p	0	0	0	0	0	0	45.4928	1.60245	38.4267	0	0	0	0	0	0	0	0	0	20.936	0	17.7691	2.1813	0	0	0	0	0	0	0	0	0	21	1	14	0	0	0	0	0	0	0	0	0	1	0	6	2	0	0
hsa-miR-1468-5p	0	0	0	14.1538	0	0	8.6644	16.027	13.7236	0	34.2006	0	0	0	0	0	0	0	0	0	5.92163	0	16.4363	15.2079	6.26914	0	0	0	2	0	0	4	10	5	0	11	0	0	0	0	0	0	0	0	0	2	0	4	2
hsa-miR-6810-3p	0	0	0	0	0	7.89409	2.16543	8.01471	16.4675	0	9.32745	21.4589	7.44051	0	59.6896	0	0	0	0	0	8.88457	4.36193	0	0	0	0	0	0	0	0	1	1	5	6	0	3	3	4	0	4	0	0	0	0	0	3	4	0	0
hsa-miR-136-5p	0	0	0	49.5533	0	0	0	12.8221	8.2356	0	0	0	0	0	0	0	47.4239	0	0	0	29.6167	0	4.10971	0	0	0	0	0	7	0	0	0	8	3	0	0	0	0	0	0	0	2	0	0	0	10	0	1	0
hsa-miR-125a-3p	0	15.3391	0	0	0	0	0	4.80735	27.4471	6.5985	0	0	0	0	0	0	0	60.17	0	37.5251	0	0	0	0	6.26914	0	3	0	0	0	0	0	3	10	1	0	0	0	0	0	0	0	2	0	3	0	0	0	0
hsa-miR-374a-3p	0	0	0	14.1538	18.0681	31.5886	4.33354	3.2049	0	0	0	0	0	0	0	0	47.4239	30.085	0	0	0	5.45259	0	0	8.3585	0	0	0	2	1	4	2	2	0	0	0	0	0	0	0	0	2	1	0	0	0	5	0	0
hsa-miR-6515-3p	15.3512	15.3391	15.2631	7.08188	0	7.89409	12.9979	6.4098	13.7236	0	0	0	11.163	0	0	16.9428	0	0	0	12.5044	5.92163	0	8.21688	0	0	1	3	3	1	0	1	6	4	5	0	0	0	6	0	0	3	0	0	0	1	2	0	2	0
hsa-miR-3124-5p	0	10.226	20.3551	0	18.0681	15.8005	8.6644	3.2049	5.48796	0	18.6549	0	1.86123	0	0	0	0	0	0	0	8.88457	10.9052	4.10971	15.2079	6.26914	0	2	4	0	1	2	4	2	2	0	6	0	1	0	0	0	0	0	0	0	3	10	1	2
hsa-miR-490-3p	0	0	0	0	0	15.8005	17.3315	3.2049	0	0	0	100.118	5.58148	0	0	0	0	0	0	0	5.92163	0	0	0	8.3585	0	0	0	0	0	2	8	2	0	0	0	14	3	0	0	0	0	0	0	0	2	0	0	0
hsa-miR-3688-3p	0	0	5.08551	0	0	0	10.8325	3.2049	2.74398	0	0	0	7.44051	0	0	0	0	60.17	0	0	0	13.0865	12.3266	22.8103	14.6266	0	0	1	0	0	0	5	2	1	0	0	0	4	0	0	0	0	2	0	0	0	12	3	3
hsa-miR-330-3p	15.3512	0	0	14.1538	0	7.89409	0	16.027	5.48796	0	40.423	0	16.7445	0	0	0	0	0	0	37.5251	0	0	0	0	2.08936	1	0	0	2	0	1	0	10	2	0	13	0	9	0	0	0	0	0	0	3	0	0	0	0
hsa-miR-3198	0	15.3391	5.08551	0	36.1362	15.8005	12.9979	9.61716	8.2356	0	0	0	9.30174	0	0	0	0	0	20.936	0	17.7691	0	8.21688	0	4.17871	0	3	1	0	2	2	6	6	3	0	0	0	5	0	0	0	0	0	1	0	6	0	2	0
hsa-miR-1179	30.7023	0	0	21.2357	0	15.8005	6.49897	14.4245	2.74398	0	18.6549	0	5.58148	0	29.8511	0	0	0	0	25.0088	0	1.09065	0	0	0	2	0	0	3	0	2	3	9	1	0	6	0	3	0	2	0	0	0	0	2	0	1	0	0
hsa-miR-6764-5p	0	0	15.2631	0	0	15.8005	10.8325	8.01471	16.4675	0	0	0	13.022	0	0	0	0	0	41.8721	25.0088	0	1.09065	20.5435	0	0	0	0	3	0	0	2	5	5	6	0	0	0	7	0	0	0	0	0	2	2	0	1	5	0
hsa-miR-4742-3p	0	5.11302	0	0	0	31.5886	2.16543	11.2196	19.2152	0	31.0915	0	0	0	0	0	0	0	0	12.5044	5.92163	6.54324	12.3266	15.2079	6.26914	0	1	0	0	0	4	1	7	7	0	10	0	0	0	0	0	0	0	0	1	2	6	3	2
hsa-miR-409-5p	0	0	0	42.4714	0	0	4.33354	38.4662	0	0	6.2183	0	3.72025	0	0	0	0	0	0	0	56.2661	1.09065	0	0	0	0	0	0	6	0	0	2	24	0	0	2	0	2	0	0	0	0	0	0	0	19	1	0	0
hsa-miR-3065-5p	0	0	15.2631	0	0	0	0	1.60245	2.74398	72.5675	0	0	5.58148	0	0	0	0	60.17	0	0	23.6908	0	0	0	0	0	0	3	0	0	0	0	1	1	11	0	0	3	0	0	0	0	2	0	0	8	0	0	0
hsa-miR-181c-3p	15.3512	0	10.1776	42.4714	0	7.89409	4.33354	20.8343	16.4675	0	12.4366	0	20.4647	0	0	0	0	0	0	0	8.88457	2.1813	0	0	2.08936	1	0	2	6	0	1	2	13	6	0	4	0	11	0	0	0	0	0	0	0	3	2	0	0
hsa-miR-664a-3p	15.3512	35.7852	0	0	0	0	12.9979	4.80735	30.1947	0	0	0	0	0	0	0	0	30.085	0	0	14.8062	1.09065	8.21688	15.2079	6.26914	1	7	0	0	0	0	6	3	11	0	0	0	0	0	0	0	0	1	0	0	5	1	2	2
hsa-miR-21-3p	0	5.11302	0	21.2357	0	15.8005	6.49897	22.4392	8.2356	6.5985	0	0	26.0462	0	0	0	0	0	0	0	20.7321	14.1765	0	0	6.26914	0	1	0	3	0	2	3	14	3	1	0	0	14	0	0	0	0	0	0	0	7	13	0	0
novel.89	0	0	0	0	0	0	0	20.8343	57.6419	0	37.3139	0	0	0	0	0	0	0	0	0	41.4599	0	0	0	0	0	0	0	0	0	0	0	13	21	0	12	0	0	0	0	0	0	0	0	0	14	0	0	0
novel.22	0	0	0	0	0	0	0	0	0	0	0	0	0	201.569	0	0	0	0	0	0	0	0	0	0	0	0	0	0	0	0	0	0	0	0	0	0	0	0	16	0	0	0	0	0	0	0	0	0	0
novel.14	0	0	0	0	0	0	0	0	0	191.309	0	0	0	0	0	0	0	0	0	0	0	0	0	0	0	0	0	0	0	0	0	0	0	0	29	0	0	0	0	0	0	0	0	0	0	0	0	0	0
hsa-miR-769-3p	0	5.11302	15.2631	0	0	7.89409	12.9979	3.2049	5.48796	0	0	0	0	138.578	0	0	0	0	0	0	2.96295	1.09065	0	0	0	0	1	3	0	0	1	6	2	2	0	0	0	0	11	0	0	0	0	0	0	1	1	0	0
hsa-miR-7976	0	0	10.1776	0	18.0681	0	2.16543	4.80735	2.74398	0	0	0	0	0	29.8511	0	0	30.085	0	50.0295	2.96295	8.72387	4.10971	15.2079	10.4479	0	0	2	0	1	0	1	3	1	0	0	0	0	0	2	0	0	1	0	4	1	8	1	2
hsa-miR-6842-5p	61.4047	10.226	5.08551	14.1538	0	0	21.6623	6.4098	8.2356	0	0	0	0	0	0	5.6457	23.7003	0	20.936	0	8.88457	0	0	0	2.08936	4	2	1	2	0	0	10	4	3	0	0	0	0	0	0	1	1	0	1	0	3	0	0	0
hsa-miR-877-5p	0	0	5.08551	7.08188	0	0	6.49897	8.01471	0	6.5985	15.5457	0	7.44051	75.5864	0	0	0	30.085	20.936	0	0	2.1813	0	7.60235	0	0	0	1	1	0	0	3	5	0	1	5	0	4	6	0	0	0	1	1	0	0	2	0	1
hsa-miR-548l	0	10.226	0	35.3895	0	15.8005	19.4969	14.4245	2.74398	0	18.6549	0	3.72025	0	0	0	0	30.085	0	0	20.7321	3.27128	0	0	2.08936	0	2	0	5	0	2	9	9	1	0	6	0	2	0	0	0	0	1	0	0	7	3	0	0
novel.116	0	0	0	0	0	0	0	0	0	0	0	0	0	0	149.23	56.4742	0	0	0	0	0	0	0	0	0	0	0	0	0	0	0	0	0	0	0	0	0	0	0	10	10	0	0	0	0	0	0	0	0
hsa-miR-29c-5p	0	0	0	35.3895	0	7.89409	6.49897	14.4245	5.48796	0	0	0	9.30174	0	0	45.1771	0	0	0	12.5044	2.96295	11.9958	16.4363	7.60235	0	0	0	0	5	0	1	3	9	2	0	0	0	5	0	0	8	0	0	0	1	1	11	4	1
hsa-miR-6734-5p	0	5.11302	5.08551	0	0	0	15.1634	30.4515	8.2356	0	12.4366	0	5.58148	0	0	5.6457	0	30.085	0	12.5044	0	20.7197	8.21688	0	4.17871	0	1	1	0	0	0	7	19	3	0	4	0	3	0	0	1	0	1	0	1	0	19	2	0
novel.3	0	0	0	0	0	0	0	0	0	197.907	0	0	0	0	0	0	0	0	0	0	0	0	0	0	0	0	0	0	0	0	0	0	0	0	30	0	0	0	0	0	0	0	0	0	0	0	0	0	0
hsa-miR-149-5p	0	0	0	0	0	0	0	0	0	6.5985	40.423	0	5.58148	151.173	0	0	0	0	0	0	0	0	0	0	0	0	0	0	0	0	0	0	0	0	1	13	0	3	12	0	0	0	0	0	0	0	0	0	0
hsa-miR-6772-3p	0	5.11302	5.08551	7.08188	0	47.3891	12.9979	9.61716	13.7236	0	40.423	0	7.44051	0	0	22.5885	0	0	0	12.5044	2.96295	0	0	0	0	0	1	1	1	0	6	6	6	5	0	13	0	4	0	0	4	0	0	0	1	1	0	0	0
hsa-miR-219b-5p	61.4047	5.11302	10.1776	7.08188	0	7.89409	0	0	0	0	0	14.3026	0	0	89.5406	0	0	0	20.936	0	0	1.09065	0	0	0	4	1	2	1	0	1	0	0	0	0	0	2	0	0	6	0	0	0	1	0	0	1	0	0
hsa-miR-5010-3p	0	0	5.08551	28.3176	0	23.6946	8.6644	12.8221	16.4675	0	0	0	14.8832	0	59.6896	0	0	0	0	0	2.96295	1.09065	12.3266	7.60235	0	0	0	1	4	0	3	4	8	6	0	0	0	8	0	4	0	0	0	0	0	1	1	3	1
hsa-miR-4685-3p	61.4047	20.4461	20.3551	14.1538	0	0	8.6644	4.80735	8.2356	0	9.32745	0	1.86123	37.8007	0	11.2971	0	0	0	0	0	2.1813	0	0	2.08936	4	4	4	2	0	0	4	3	3	0	3	0	1	3	0	2	0	0	0	0	0	2	0	0
hsa-miR-150-3p	15.3512	20.4461	10.1776	0	0	0	17.3315	3.2049	16.4675	0	31.0915	0	0	37.8007	0	0	0	0	0	0	8.88457	6.54324	4.10971	15.2079	4.17871	1	4	2	0	0	0	8	2	6	0	10	0	0	3	0	0	0	0	0	0	3	6	1	2
hsa-miR-3928-3p	15.3512	10.226	10.1776	0	18.0681	7.89409	23.8278	11.2196	30.1947	6.5985	0	0	0	0	0	0	0	0	41.8721	0	14.8062	5.45259	0	0	0	1	2	2	0	1	1	11	7	11	1	0	0	0	0	0	0	0	0	2	0	5	5	0	0
hsa-let-7b-3p	0	5.11302	5.08551	0	0	0	2.16543	4.80735	13.7236	0	0	0	11.163	0	0	50.8285	0	0	41.8721	25.0088	20.7321	0	12.3266	7.60235	6.26914	0	1	1	0	0	0	1	3	5	0	0	0	6	0	0	9	0	0	2	2	7	0	3	1
hsa-miR-146b-3p	0	15.3391	15.2631	7.08188	18.0681	0	21.6623	8.01471	8.2356	0	34.2006	0	0	0	0	0	0	0	20.936	12.5044	17.7691	5.45259	8.21688	0	4.17871	0	3	3	1	1	0	10	5	3	0	11	0	0	0	0	0	0	0	1	1	6	5	2	0
hsa-miR-1292-5p	0	0	0	7.08188	0	0	15.1634	9.61716	2.74398	0	9.32745	35.7615	11.163	62.9912	0	0	0	30.085	0	0	5.92163	5.45259	4.10971	7.60235	0	0	0	0	1	0	0	7	6	1	0	3	5	6	5	0	0	0	1	0	0	2	5	1	1
hsa-miR-7-1-3p	0	15.3391	0	0	0	15.8005	6.49897	25.6441	5.48796	0	0	0	13.022	0	44.7766	0	0	0	0	0	29.6167	23.9916	0	0	2.08936	0	3	0	0	0	2	3	16	2	0	0	0	7	0	3	0	0	0	0	0	10	22	0	0
hsa-miR-548e-3p	30.7023	5.11302	30.5327	0	0	15.8005	12.9979	9.61716	16.4675	0	0	0	0	0	0	0	0	0	0	75.0383	5.92163	1.09065	0	0	8.3585	2	1	6	0	0	2	6	6	6	0	0	0	0	0	0	0	0	0	0	6	2	1	0	0
hsa-miR-187-3p	30.7023	15.3391	5.08551	0	0	7.89409	4.33354	0	2.74398	98.9535	6.2183	0	1.86123	37.8007	0	0	0	0	0	0	8.88457	0	0	0	0	2	3	1	0	0	1	2	0	1	15	2	0	1	3	0	0	0	0	0	0	3	0	0	0
novel.78	0	0	0	0	0	0	0	0	0	0	0	0	0	0	238.783	0	0	0	0	0	0	0	0	0	0	0	0	0	0	0	0	0	0	0	0	0	0	0	0	16	0	0	0	0	0	0	0	0	0
hsa-miR-1185-1-3p	0	0	5.08551	28.3176	0	0	21.6623	68.9177	0	0	3.10915	0	0	0	0	0	0	0	0	0	38.497	6.54324	8.21688	0	0	0	0	1	4	0	0	10	43	0	0	1	0	0	0	0	0	0	0	0	0	13	6	2	0
hsa-miR-30d-3p	61.4047	5.11302	0	14.1538	18.0681	0	2.16543	12.8221	0	0	0	14.3026	0	0	0	0	0	0	0	75.0383	2.96295	5.45259	0	7.60235	6.26914	4	1	0	2	1	0	1	8	0	0	0	2	0	0	0	0	0	0	0	6	1	5	0	1
hsa-miR-382-3p	0	0	0	7.08188	0	0	0	35.2613	0	0	0	0	29.7664	0	0	0	0	0	62.8081	12.5044	41.4599	8.72387	0	0	0	0	0	0	1	0	0	0	22	0	0	0	0	16	0	0	0	0	0	3	1	14	8	0	0
hsa-miR-6511a-3p	92.0898	15.3391	15.2631	0	0	0	0	16.027	16.4675	0	31.0915	0	14.8832	0	0	0	0	0	0	0	8.88457	2.1813	0	0	0	6	3	3	0	0	0	0	10	6	0	10	0	8	0	0	0	0	0	0	0	3	2	0	0
hsa-miR-23a-5p	0	25.5591	5.08551	28.3176	36.1362	0	17.3315	9.61716	0	6.5985	21.764	0	14.8832	0	14.9255	0	0	0	0	0	20.7321	5.45259	0	0	4.17871	0	5	1	4	2	0	8	6	0	1	7	0	8	0	1	0	0	0	0	0	7	5	0	0
hsa-miR-17-3p	0	5.11302	5.08551	28.3176	0	39.495	17.3315	24.0417	13.7236	0	0	0	11.163	0	0	0	0	30.085	20.936	0	8.88457	7.63389	0	0	0	0	1	1	4	0	5	8	15	5	0	0	0	6	0	0	0	0	1	1	0	3	7	0	0
hsa-miR-6791-3p	0	0	0	21.2357	0	15.8005	2.16543	4.80735	13.7236	0	15.5457	0	16.7445	0	0	0	0	30.085	62.8081	12.5044	8.88457	4.36193	4.10971	0	10.4479	0	0	0	3	0	2	1	3	5	0	5	0	9	0	0	0	0	1	3	1	3	4	1	0
hsa-miR-1270	0	5.11302	0	21.2357	0	0	10.8325	9.61716	16.4675	6.5985	9.32745	50.0641	39.0682	0	0	0	23.7003	0	0	0	5.92163	3.27128	0	0	6.26914	0	1	0	3	0	0	5	6	6	1	3	7	21	0	0	0	1	0	0	0	2	3	0	0
hsa-miR-320d	0	10.226	35.6182	0	18.0681	31.5886	15.1634	17.6294	21.9592	6.5985	0	0	11.163	0	0	0	0	0	20.936	0	2.96295	8.72387	4.10971	7.60235	2.08936	0	2	7	0	1	4	7	11	8	1	0	0	6	0	0	0	0	0	1	0	1	8	1	1
hsa-miR-9-3p	0	5.11302	15.2631	14.1538	0	7.89409	4.33354	6.4098	10.9796	0	0	0	5.58148	125.982	14.9255	11.2971	0	0	0	0	2.96295	2.1813	4.10971	0	6.26914	0	1	3	2	0	1	2	4	4	0	0	0	3	10	1	2	0	0	0	0	1	2	1	0
hsa-miR-487b-5p	0	10.226	0	28.3176	0	0	0	44.876	0	0	18.6549	0	0	0	0	45.1771	47.4239	0	0	0	11.8475	1.09065	8.21688	0	4.17871	0	2	0	4	0	0	0	28	0	0	6	0	0	0	0	8	2	0	0	0	4	1	2	0
hsa-miR-124-3p	0	5.11302	25.4406	0	0	7.89409	0	1.60245	0	0	3.10915	0	0	0	119.392	45.1771	47.4239	0	0	0	0	0	0	0	0	0	1	5	0	0	1	0	1	0	0	1	0	0	0	8	8	2	0	0	0	0	0	0	0
hsa-miR-204-5p	0	5.11302	5.08551	35.3895	0	15.8005	15.1634	19.2319	10.9796	105.552	0	0	9.30174	0	0	0	0	0	0	0	5.92163	0	0	0	0	0	1	1	5	0	2	7	12	4	16	0	0	5	0	0	0	0	0	0	0	2	0	0	0
hsa-miR-1908-3p	0	10.226	0	0	54.2042	15.8005	6.49897	6.4098	10.9796	0	74.6237	0	14.8832	0	14.9255	0	23.7003	0	0	0	0	0	0	0	0	0	2	0	0	3	2	3	4	4	0	24	0	8	0	1	0	1	0	0	0	0	0	0	0
novel.2	0	0	0	0	0	0	0	0	0	0	0	0	0	0	268.622	0	0	0	0	0	0	0	0	0	0	0	0	0	0	0	0	0	0	0	0	0	0	0	0	18	0	0	0	0	0	0	0	0	0
novel.25	0	0	0	0	0	0	0	0	0	0	0	0	0	0	268.622	0	0	0	0	0	0	0	0	0	0	0	0	0	0	0	0	0	0	0	0	0	0	0	0	18	0	0	0	0	0	0	0	0	0
hsa-miR-766-5p	0	0	0	7.08188	0	15.8005	30.3268	27.2466	30.1947	0	37.3139	0	20.4647	0	0	0	0	0	0	0	29.6167	0	4.10971	0	4.17871	0	0	0	1	0	2	14	17	11	0	12	0	11	0	0	0	0	0	0	0	10	0	1	0
hsa-miR-429	0	0	10.1776	0	18.0681	15.8005	0	0	5.48796	0	0	0	5.58148	0	59.6896	22.5885	0	90.255	20.936	0	2.96295	1.09065	0	7.60235	2.08936	0	0	2	0	1	2	0	0	2	0	0	0	3	0	4	4	0	3	1	0	1	1	0	1
hsa-miR-1343-3p	15.3512	5.11302	5.08551	0	0	0	19.4969	1.60245	2.74398	6.5985	65.2962	0	42.7884	0	0	0	0	0	0	25.0088	11.8475	0	4.10971	15.2079	10.4479	1	1	1	0	0	0	9	1	1	1	21	0	23	0	0	0	0	0	0	2	4	0	1	2
hsa-miR-5193	0	20.4461	0	35.3895	72.2723	15.8005	2.16543	25.6441	13.7236	0	27.9823	0	7.44051	0	0	0	0	0	0	25.0088	8.88457	1.09065	0	0	0	0	4	0	5	4	2	1	16	5	0	9	0	4	0	0	0	0	0	0	2	3	1	0	0
hsa-miR-3177-3p	46.0535	15.3391	20.3551	56.6252	36.1362	0	8.6644	19.2319	10.9796	0	0	0	1.86123	0	14.9255	0	0	0	0	0	20.7321	5.45259	0	0	2.08936	3	3	4	8	2	0	4	12	4	0	0	0	1	0	1	0	0	0	0	0	7	5	0	0
hsa-miR-1237-3p	15.3512	10.226	15.2631	49.5533	36.1362	15.8005	6.49897	11.2196	19.2152	0	9.32745	0	52.0902	0	0	0	0	0	0	0	5.92163	2.1813	0	0	0	1	2	3	7	2	2	3	7	7	0	3	0	28	0	0	0	0	0	0	0	2	2	0	0
hsa-miR-1250-5p	15.3512	20.4461	20.3551	0	36.1362	47.3891	2.16543	12.8221	2.74398	0	31.0915	0	1.86123	0	0	11.2971	0	0	20.936	12.5044	5.92163	8.72387	8.21688	0	4.17871	1	4	4	0	2	6	1	8	1	0	10	0	1	0	0	2	0	0	1	1	2	8	2	0
novel.81	0	0	0	0	0	0	0	17.6294	0	0	96.3877	0	22.3237	0	0	90.3598	0	0	0	0	0	11.9958	0	0	0	0	0	0	0	0	0	0	11	0	0	31	0	12	0	0	16	0	0	0	0	0	11	0	0
novel.82	0	0	0	0	0	0	0	17.6294	0	0	96.3877	0	22.3237	0	0	90.3598	0	0	0	0	0	11.9958	0	0	0	0	0	0	0	0	0	0	11	0	0	31	0	12	0	0	16	0	0	0	0	0	11	0	0
hsa-miR-34c-5p	0	10.226	0	0	0	0	0	0	0	26.386	18.6549	0	31.6277	0	0	22.5885	0	90.255	0	75.0383	17.7691	0	0	0	0	0	2	0	0	0	0	0	0	0	4	6	0	17	0	0	4	0	3	0	6	6	0	0	0
hsa-miR-193b-5p	46.0535	5.11302	0	0	0	15.8005	6.49897	24.0417	38.4267	0	21.764	35.7615	26.0462	0	0	28.24	0	0	0	0	0	0	8.21688	15.2079	0	3	1	0	0	0	2	3	15	14	0	7	5	14	0	0	5	0	0	0	0	0	0	2	2
hsa-miR-378a-5p	0	5.11302	15.2631	21.2357	0	7.89409	10.8325	9.61716	5.48796	0	34.2006	7.15624	0	100.792	0	0	0	60.17	0	0	8.88457	0	0	0	18.8064	0	1	3	3	0	1	5	6	2	0	11	1	0	8	0	0	0	2	0	0	3	0	0	0
hsa-miR-6721-5p	0	0	15.2631	0	18.0681	31.5886	32.4949	36.8637	16.4675	0	68.4054	0	3.72025	0	14.9255	0	0	0	0	0	26.6537	4.36193	4.10971	0	2.08936	0	0	3	0	1	4	15	23	6	0	22	0	2	0	1	0	0	0	0	0	9	4	1	0
hsa-miR-1307-5p	0	30.6721	40.7102	28.3176	0	31.5886	6.49897	1.60245	24.7031	6.5985	12.4366	0	3.72025	0	0	0	23.7003	30.085	0	12.5044	32.5754	2.1813	16.4363	0	2.08936	0	6	8	4	0	4	3	1	9	1	4	0	2	0	0	0	1	1	0	1	11	2	4	0
hsa-miR-136-3p	0	0	5.08551	14.1538	0	7.89409	8.6644	56.0956	10.9796	0	0	28.6053	48.3699	0	0	0	0	0	0	25.0088	62.192	3.27128	0	0	0	0	0	1	2	0	1	4	35	4	0	0	4	26	0	0	0	0	0	0	2	21	3	0	0
hsa-miR-497-5p	15.3512	5.11302	0	7.08188	0	0	30.3268	6.4098	2.74398	0	0	92.972	13.022	0	119.392	0	0	0	0	0	5.92163	11.9958	0	0	2.08936	1	1	0	1	0	0	14	4	1	0	0	13	7	0	8	0	0	0	0	0	2	11	0	0
hsa-miR-543	15.3512	40.8982	0	0	0	0	0	43.2735	27.4471	0	24.8732	50.0641	14.8832	0	0	0	0	0	0	37.5251	20.7321	2.1813	0	0	12.5372	1	8	0	0	0	0	0	27	10	0	8	7	8	0	0	0	0	0	0	3	7	2	0	0
hsa-miR-1273h-3p	30.7023	25.5591	25.4406	14.1538	0	0	10.8325	20.8343	13.7236	19.7875	24.8732	42.9079	16.7445	0	0	5.6457	0	0	0	12.5044	20.7321	3.27128	16.4363	0	0	2	5	5	2	0	0	5	13	5	3	8	6	9	0	0	1	0	0	0	1	7	3	4	0
hsa-miR-433-3p	0	10.226	0	14.1538	0	0	10.8325	16.027	0	171.513	12.4366	0	14.8832	37.8007	0	0	0	0	0	0	20.7321	5.45259	0	0	0	0	2	0	2	0	0	5	10	0	26	4	0	8	3	0	0	0	0	0	0	7	5	0	0
hsa-miR-206	0	25.5591	0	21.2357	18.0681	63.1896	6.49897	9.61716	5.48796	6.5985	62.1871	0	5.58148	12.5952	29.8511	0	0	0	41.8721	0	2.96295	1.09065	0	7.60235	8.3585	0	5	0	3	1	8	3	6	2	1	20	0	3	1	2	0	0	0	2	0	1	1	0	1
hsa-miR-615-3p	0	0	0	0	0	0	0	0	0	0	0	0	0	365.352	0	0	0	0	0	0	0	0	0	0	0	0	0	0	0	0	0	0	0	0	0	0	0	0	29	0	0	0	0	0	0	0	0	0	0
hsa-miR-664a-5p	0	0	35.6182	0	0	0	38.9938	36.8637	21.9592	0	27.9823	0	40.9294	0	0	0	0	0	0	37.5251	50.3445	0	4.10971	0	0	0	0	7	0	0	0	18	23	8	0	9	0	22	0	0	0	0	0	0	3	17	0	1	0
hsa-miR-7706	0	0	25.4406	0	0	31.5886	8.6644	9.61716	10.9796	0	52.8596	0	35.3479	25.1904	29.8511	0	0	0	20.936	0	11.8475	6.54324	8.21688	30.4159	14.6266	0	0	5	0	0	4	4	6	4	0	17	0	19	2	2	0	0	0	1	0	4	6	2	4
hsa-miR-548a-3p	0	20.4461	10.1776	21.2357	54.2042	0	12.9979	12.8221	8.2356	0	0	0	29.7664	0	0	22.5885	0	30.085	0	25.0088	35.5383	29.4442	4.10971	0	4.17871	0	4	2	3	3	0	6	8	3	0	0	0	16	0	0	4	0	1	0	2	12	27	1	0
hsa-miR-449a	0	0	5.08551	0	0	0	10.8325	0	0	6.5985	0	85.8158	7.44051	0	74.6151	22.5885	0	0	0	150.088	2.96295	0	8.21688	0	0	0	0	1	0	0	0	5	0	0	1	0	12	4	0	5	4	0	0	0	12	1	0	2	0
hsa-miR-636	30.7023	0	0	14.1538	54.2042	0	19.4969	9.61716	2.74398	0	6.2183	14.3026	20.4647	0	59.6896	28.24	0	0	62.8081	0	0	4.36193	8.21688	30.4159	2.08936	2	0	0	2	3	0	9	6	1	0	2	2	11	0	4	5	0	0	3	0	0	4	2	4
hsa-miR-296-3p	0	5.11302	0	7.08188	0	23.6946	2.16543	4.80735	0	0	0	0	0	352.742	0	0	0	0	0	0	0	1.09065	4.10971	0	0	0	1	0	1	0	3	1	3	0	0	0	0	0	28	0	0	0	0	0	0	0	1	1	0
hsa-miR-6747-3p	0	5.11302	15.2631	7.08188	0	0	10.8325	12.8221	13.7236	0	12.4366	128.724	0	37.8007	44.7766	0	0	30.085	20.936	12.5044	14.8062	3.27128	4.10971	0	2.08936	0	1	3	1	0	0	5	8	5	0	4	18	0	3	3	0	0	1	1	1	5	3	1	0
hsa-miR-200b-3p	0	0	20.3551	0	0	0	10.8325	11.2196	46.6623	13.197	0	0	16.7445	75.5864	44.7766	0	47.4239	60.17	20.936	0	8.88457	6.54324	12.3266	0	0	0	0	4	0	0	0	5	7	17	2	0	0	9	6	3	0	2	2	1	0	3	6	3	0
hsa-miR-5010-5p	0	15.3391	0	0	0	0	4.33354	30.4515	19.2152	0	55.9688	0	20.4647	0	44.7766	0	0	0	41.8721	62.5339	11.8475	15.2671	8.21688	7.60235	27.1649	0	3	0	0	0	0	2	19	7	0	18	0	11	0	3	0	0	0	2	5	4	14	2	1
hsa-miR-181c-5p	46.0535	15.3391	10.1776	28.3176	0	71.0837	30.3268	38.4662	32.9387	0	15.5457	0	20.4647	0	0	0	0	30.085	0	0	20.7321	7.63389	0	0	0	3	3	2	4	0	9	14	24	12	0	5	0	11	0	0	0	0	1	0	0	7	7	0	0
hsa-miR-664b-5p	0	35.7852	10.1776	7.08188	0	7.89409	43.3247	97.7667	5.48796	0	37.3139	0	18.6035	0	0	0	23.7003	0	0	25.0088	32.5754	1.09065	0	0	0	0	7	2	1	0	1	20	61	2	0	12	0	10	0	0	0	1	0	0	2	11	1	0	0
hsa-miR-3173-5p	76.7386	15.3391	5.08551	28.3176	0	0	12.9979	44.876	16.4675	0	0	7.15624	3.72025	50.396	44.7766	22.5885	0	0	0	0	11.8475	13.0865	12.3266	30.4159	4.17871	5	3	1	4	0	0	6	28	6	0	0	1	2	4	3	4	0	0	0	0	4	12	3	4
hsa-miR-502-3p	0	5.11302	20.3551	7.08188	18.0681	47.3891	36.8257	33.6564	30.1947	6.5985	0	0	0	0	0	0	47.4239	30.085	41.8721	0	14.8062	18.5391	8.21688	15.2079	12.5372	0	1	4	1	1	6	17	21	11	1	0	0	0	0	0	0	2	1	2	0	5	17	2	2
hsa-miR-1249-3p	61.4047	15.3391	0	70.789	36.1362	39.495	25.9959	22.4392	27.4471	0	6.2183	0	13.022	0	0	0	0	30.085	0	62.5339	2.96295	0	0	0	4.17871	4	3	0	10	2	5	12	14	10	0	2	0	7	0	0	0	0	1	0	5	1	0	0	0
hsa-miR-6741-5p	15.3512	10.226	10.1776	0	0	39.495	25.9959	33.6564	13.7236	0	71.5145	0	7.44051	0	59.6896	0	0	90.255	0	0	8.88457	11.9958	0	0	2.08936	1	2	2	0	0	5	12	21	5	0	23	0	4	0	4	0	0	3	0	0	3	11	0	0
hsa-miR-130b-5p	46.0535	5.11302	25.4406	21.2357	54.2042	23.6946	23.8278	11.2196	46.6623	0	9.32745	0	11.163	0	14.9255	0	47.4239	0	0	12.5044	29.6167	5.45259	12.3266	0	10.4479	3	1	5	3	3	3	11	7	17	0	3	0	6	0	1	0	2	0	0	1	10	5	3	0
hsa-miR-1247-5p	0	10.226	0	0	54.2042	15.8005	0	1.60245	2.74398	0	21.764	0	0	277.155	44.7766	0	0	0	20.936	0	0	0	8.21688	0	0	0	2	0	0	3	2	0	1	1	0	7	0	0	22	3	0	0	0	1	0	0	0	2	0
hsa-miR-1229-3p	0	15.3391	15.2631	7.08188	0	0	10.8325	14.4245	24.7031	0	37.3139	85.8158	9.30174	0	29.8511	90.3598	23.7003	0	0	50.0295	5.92163	0	0	0	4.17871	0	3	3	1	0	0	5	9	9	0	12	12	5	0	2	16	1	0	0	4	2	0	0	0
hsa-miR-99b-3p	46.0535	10.226	35.6182	7.08188	0	47.3891	6.49897	20.8343	24.7031	19.7875	9.32745	0	26.0462	113.387	14.9255	0	0	0	20.936	25.0088	8.88457	7.63389	0	0	2.08936	3	2	7	1	0	6	3	13	9	3	3	0	14	9	1	0	0	0	1	2	3	7	0	0
hsa-miR-143-5p	15.3512	0	20.3551	0	0	0	10.8325	14.4245	41.1743	112.143	6.2183	0	0	0	0	79.0627	0	30.085	41.8721	25.0088	38.497	5.45259	8.21688	0	2.08936	1	0	4	0	0	0	5	9	15	17	2	0	0	0	0	14	0	1	2	2	13	5	2	0
hsa-miR-2277-3p	0	5.11302	15.2631	0	0	0	0	14.4245	27.4471	0	236.308	0	11.163	88.1816	0	0	0	0	0	0	5.92163	3.27128	16.4363	7.60235	2.08936	0	1	3	0	0	0	0	9	10	0	76	0	6	7	0	0	0	0	0	0	2	3	4	1
hsa-miR-210-3p	30.7023	0	15.2631	35.3895	0	0	23.8278	43.2735	16.4675	26.386	6.2183	21.4589	11.163	100.792	0	0	23.7003	0	20.936	12.5044	23.6908	23.9916	4.10971	0	16.717	2	0	3	5	0	0	11	27	6	4	2	3	6	8	0	0	1	0	1	1	8	22	1	0
hsa-miR-3187-3p	30.7023	86.9094	30.5327	7.08188	36.1362	39.495	8.6644	11.2196	5.48796	0	3.10915	0	55.8126	0	0	0	0	0	20.936	50.0295	8.88457	15.2671	20.5435	0	29.2542	2	17	6	1	2	5	4	7	2	0	1	0	30	0	0	0	0	0	1	4	3	14	5	0
hsa-miR-450b-5p	61.4047	15.3391	40.7102	56.6252	18.0681	0	0	4.80735	19.2152	6.5985	0	0	0	0	0	0	71.1242	120.34	0	25.0088	35.5383	8.72387	4.10971	7.60235	25.0755	4	3	8	8	1	0	0	3	7	1	0	0	0	0	0	0	3	4	0	2	12	8	1	1
hsa-miR-196a-5p	0	5.11302	5.08551	0	0	0	0	0	32.9387	6.5985	105.715	0	11.163	289.75	0	39.5314	0	0	0	12.5044	0	1.09065	0	0	2.08936	0	1	1	0	0	0	0	0	12	1	34	0	6	23	0	7	0	0	0	1	0	1	0	0
hsa-miR-215-5p	46.0535	0	0	42.4714	36.1362	15.8005	10.8325	4.80735	30.1947	0	15.5457	0	0	0	119.392	28.24	0	0	62.8081	37.5251	20.7321	3.27128	4.10971	45.6206	2.08936	3	0	0	6	2	2	5	3	11	0	5	0	0	0	8	5	0	0	3	3	7	3	1	6
hsa-miR-154-5p	0	10.226	25.4406	0	0	23.6946	30.3268	65.7128	16.4675	0	18.6549	57.2105	16.7445	0	0	62.1199	0	0	20.936	37.5251	68.1137	2.1813	16.4363	0	2.08936	0	2	5	0	0	3	14	41	6	0	6	8	9	0	0	11	0	0	1	3	23	2	4	0
hsa-miR-505-5p	30.7023	46.0112	20.3551	35.3895	36.1362	7.89409	15.1634	20.8343	21.9592	6.5985	21.764	0	46.5109	0	0	56.4742	23.7003	30.085	0	50.0295	8.88457	2.1813	28.7603	0	2.08936	2	9	4	5	2	1	7	13	8	1	7	0	25	0	0	10	1	1	0	4	3	2	7	0
hsa-miR-23b-5p	0	25.5591	35.6182	0	0	39.495	25.9959	70.5201	38.4267	0	3.10915	21.4589	40.9294	0	14.9255	22.5885	0	0	41.8721	12.5044	17.7691	15.2671	28.7603	0	16.717	0	5	7	0	0	5	12	44	14	0	1	3	22	0	1	4	0	0	2	1	6	14	7	0
hsa-miR-28-5p	15.3512	30.6721	0	28.3176	0	63.1896	41.1593	9.61716	54.8979	0	0	50.0641	0	0	44.7766	0	0	60.17	41.8721	0	47.3816	16.3578	12.3266	0	2.08936	1	6	0	4	0	8	19	6	20	0	0	7	0	0	3	0	0	2	2	0	16	15	3	0
hsa-miR-329-3p	0	10.226	15.2631	42.4714	0	0	2.16543	75.3275	13.7236	0	24.8732	0	24.185	0	0	56.4742	0	0	41.8721	12.5044	100.689	22.901	24.6532	0	4.17871	0	2	3	6	0	0	1	47	5	0	8	0	13	0	0	10	0	0	2	1	34	21	6	0
hsa-miR-26a-1-3p	61.4047	15.3391	10.1776	21.2357	0	15.8005	23.8278	35.2613	41.1743	0	0	0	65.1144	0	0	33.8857	23.7003	90.255	0	37.5251	32.5754	8.72387	0	0	6.26914	4	3	2	3	0	2	11	22	15	0	0	0	35	0	0	6	1	3	0	3	11	8	0	0
hsa-miR-500a-3p	46.0535	25.5591	5.08551	49.5533	0	23.6946	32.4949	44.876	16.4675	0	43.5322	0	22.3237	113.387	0	0	0	30.085	20.936	0	20.7321	18.5391	0	0	16.717	3	5	1	7	0	3	15	28	6	0	14	0	12	9	0	0	0	1	1	0	7	17	0	0
hsa-miR-590-3p	122.792	10.226	15.2631	14.1538	54.2042	31.5886	6.49897	22.4392	19.2152	26.386	0	0	37.207	0	0	0	23.7003	30.085	20.936	37.5251	38.497	17.4484	12.3266	0	14.6266	8	2	3	2	3	4	3	14	7	4	0	0	20	0	0	0	1	1	1	3	13	16	3	0
hsa-miR-889-3p	15.3512	15.3391	15.2631	21.2357	72.2723	23.6946	4.33354	121.808	19.2152	0	6.2183	0	31.6277	0	0	0	0	0	0	0	130.306	5.45259	4.10971	0	10.4479	1	3	3	3	4	3	2	76	7	0	2	0	17	0	0	0	0	0	0	0	44	5	1	0
hsa-miR-377-3p	0	35.7852	5.08551	49.5533	0	39.495	2.16543	20.8343	0	131.938	18.6549	121.577	14.8832	0	0	0	0	0	20.936	0	65.1507	14.1765	0	0	8.3585	0	7	1	7	0	5	1	13	0	20	6	17	8	0	0	0	0	0	1	0	22	13	0	0
hsa-miR-376c-3p	0	51.1242	30.5327	63.7071	0	0	6.49897	76.9324	30.1947	0	0	0	5.58148	0	59.6896	0	0	0	0	0	142.149	22.901	12.3266	0	10.4479	0	10	6	9	0	0	3	48	11	0	0	0	3	0	4	0	0	0	0	0	48	21	3	0
hsa-miR-494-3p	30.7023	10.226	25.4406	28.3176	0	0	10.8325	60.9029	8.2356	0	6.2183	0	13.022	0	0	0	0	0	0	0	242.838	29.4442	0	0	27.1649	2	2	5	4	0	0	5	38	3	0	2	0	7	0	0	0	0	0	0	0	82	27	0	0
hsa-miR-2355-3p	0	92.0224	40.7102	21.2357	18.0681	142.167	30.3268	64.1103	19.2152	0	31.0915	0	24.185	0	0	28.24	23.7003	0	0	0	38.497	3.27128	0	0	0	0	18	8	3	1	18	14	40	7	0	10	0	13	0	0	5	1	0	0	0	13	3	0	0
hsa-miR-31-5p	0	0	0	0	0	0	0	0	5.48796	6.5985	0	0	0	0	0	530.856	23.7003	60.17	0	0	0	2.1813	0	0	0	0	0	0	0	0	0	0	0	2	1	0	0	0	0	0	94	1	2	0	0	0	2	0	0
hsa-miR-106b-5p	30.7023	30.6721	25.4406	0	0	15.8005	12.9979	1.60245	27.4471	0	0	28.6053	5.58148	0	0	0	0	90.255	188.45	25.0088	32.5754	62.1591	12.3266	0	14.6266	2	6	5	0	0	2	6	1	10	0	0	4	3	0	0	0	0	3	9	2	11	57	3	0
hsa-miR-6842-3p	15.3512	25.5591	40.7102	7.08188	0	23.6946	41.1593	67.3152	16.4675	0	68.4054	0	26.0462	0	0	0	0	90.255	20.936	0	44.4229	29.4442	8.21688	15.2079	16.717	1	5	8	1	0	3	19	42	6	0	22	0	14	0	0	0	0	3	1	0	15	27	2	2
hsa-miR-96-5p	0	5.11302	10.1776	7.08188	54.2042	7.89409	8.6644	6.4098	10.9796	158.324	12.4366	42.9079	16.7445	62.9912	74.6151	28.24	47.4239	30.085	0	0	2.96295	15.2671	4.10971	15.2079	12.5372	0	1	2	1	3	1	4	4	4	24	4	6	9	5	5	5	2	1	0	0	1	14	1	2
novel.13	0	0	0	0	0	0	0	0	41.1743	0	0	0	61.3919	0	0	62.1199	0	0	0	0	0	22.901	86.2836	159.679	131.643	0	0	0	0	0	0	0	0	15	0	0	0	33	0	0	11	0	0	0	0	0	21	21	21
hsa-miR-424-5p	15.3512	15.3391	61.0653	21.2357	54.2042	47.3891	0	20.8343	8.2356	32.9845	18.6549	0	13.022	0	59.6896	0	23.7003	60.17	41.8721	12.5044	23.6908	64.3404	0	0	16.717	1	3	12	3	3	6	0	13	3	5	6	0	7	0	4	0	1	2	2	1	8	59	0	0
hsa-miR-32-5p	61.4047	15.3391	25.4406	28.3176	72.2723	31.5886	10.8325	43.2735	32.9387	6.5985	31.0915	21.4589	7.44051	0	89.5406	0	23.7003	0	41.8721	12.5044	23.6908	14.1765	16.4363	22.8103	31.3436	4	3	5	4	4	4	5	27	12	1	10	3	4	0	6	0	1	0	2	1	8	13	4	3
hsa-miR-22-5p	76.7386	46.0112	15.2631	56.6252	18.0681	23.6946	56.3226	44.876	27.4471	0	24.8732	0	13.022	0	0	45.1771	0	30.085	62.8081	50.0295	11.8475	30.5342	8.21688	0	4.17871	5	9	3	8	1	3	26	28	10	0	8	0	7	0	0	8	0	1	3	4	4	28	2	0
hsa-miR-493-5p	0	0	5.08551	14.1538	0	31.5886	32.4949	155.465	10.9796	0	18.6549	0	5.58148	0	44.7766	0	0	0	0	0	219.147	25.0816	12.3266	0	12.5372	0	0	1	2	0	4	15	97	4	0	6	0	3	0	3	0	0	0	0	0	74	23	3	0
hsa-miR-493-3p	0	30.6721	10.1776	120.332	0	0	23.8278	60.9029	2.74398	0	43.5322	0	33.4867	0	0	33.8857	23.7003	0	20.936	12.5044	195.456	15.2671	8.21688	0	2.08936	0	6	2	17	0	0	11	38	1	0	14	0	18	0	0	6	1	0	1	1	66	14	2	0
hsa-miR-3613-5p	0	40.8982	45.7957	49.5533	72.2723	0	21.6623	51.2882	43.9183	0	27.9823	0	24.185	25.1904	0	0	0	90.255	62.8081	12.5044	29.6167	22.901	20.5435	0	33.4329	0	8	9	7	4	0	10	32	16	0	9	0	13	2	0	0	0	3	3	1	10	21	5	0
hsa-miR-760	46.0535	10.226	10.1776	0	18.0681	7.89409	36.8257	75.3275	21.9592	0	143.029	0	35.3479	100.792	0	11.2971	0	60.17	41.8721	25.0088	17.7691	2.1813	8.21688	0	0	3	2	2	0	1	1	17	47	8	0	46	0	19	8	0	2	0	2	2	2	6	2	2	0
hsa-miR-487b-3p	0	25.5591	15.2631	49.5533	0	0	12.9979	219.575	10.9796	0	6.2183	0	48.3699	0	0	0	0	0	0	0	159.918	16.3578	8.21688	0	8.3585	0	5	3	7	0	0	6	137	4	0	2	0	26	0	0	0	0	0	0	0	54	15	2	0
hsa-miR-1226-3p	15.3512	20.4461	5.08551	0	36.1362	47.3891	21.6623	25.6441	41.1743	0	80.842	64.3667	26.0462	125.982	0	62.1199	23.7003	0	20.936	37.5251	14.8062	6.54324	8.21688	15.2079	8.3585	1	4	1	0	2	6	10	16	15	0	26	9	14	10	0	11	1	0	1	3	5	6	2	2
hsa-miR-181d-5p	30.7023	25.5591	25.4406	28.3176	0	23.6946	43.3247	104.176	41.1743	138.529	59.0779	0	7.44051	0	29.8511	33.8857	0	30.085	0	0	26.6537	4.36193	16.4363	0	0	2	5	5	4	0	3	20	65	15	21	19	0	4	0	2	6	0	1	0	0	9	4	4	0
hsa-miR-589-5p	15.3512	56.2373	45.7957	14.1538	18.0681	86.8841	71.486	52.8907	24.7031	6.5985	21.764	0	14.8832	0	0	0	23.7003	0	83.7694	0	26.6537	37.0774	20.5435	0	39.7021	1	11	9	2	1	11	33	33	9	1	7	0	8	0	0	0	1	0	4	0	9	34	5	0
hsa-miR-34a-5p	30.7023	20.4461	20.3551	49.5533	0	23.6946	71.486	38.4662	21.9592	6.5985	34.2006	7.15624	18.6035	25.1904	59.6896	28.24	0	60.17	41.8721	75.0383	17.7691	9.81452	16.4363	15.2079	14.6266	2	4	4	7	0	3	33	24	8	1	11	1	10	2	4	5	0	2	2	6	6	9	4	2
hsa-miR-92b-5p	0	5.11302	5.08551	0	36.1362	7.89409	28.1613	20.8343	16.4675	0	133.702	14.3026	55.8126	163.768	0	11.2971	0	60.17	20.936	87.5545	2.96295	20.7197	12.3266	15.2079	8.3585	0	1	1	0	2	1	13	13	6	0	43	2	30	13	0	2	0	2	1	7	1	19	3	2
hsa-miR-628-5p	46.0535	46.0112	25.4406	42.4714	0	71.0837	67.1552	59.3005	27.4471	6.5985	46.6413	57.2105	55.8126	0	0	22.5885	94.8477	0	0	0	20.7321	1.09065	8.21688	0	12.5372	3	9	5	6	0	9	31	37	10	1	15	8	30	0	0	4	4	0	0	0	7	1	2	0
hsa-miR-483-3p	61.4047	10.226	15.2631	56.6252	36.1362	0	19.4969	25.6441	46.6623	0	21.764	0	27.9052	50.396	59.6896	135.537	0	0	0	100.059	14.8062	0	12.3266	53.2262	12.5372	4	2	3	8	2	0	9	16	17	0	7	0	15	4	4	24	0	0	0	8	5	0	3	7
hsa-miR-190a-5p	46.0535	15.3391	5.08551	28.3176	90.3404	7.89409	28.1613	22.4392	16.4675	6.5985	0	78.6694	35.3479	0	74.6151	90.3598	23.7003	90.255	62.8081	0	8.88457	8.72387	12.3266	15.2079	10.4479	3	3	1	4	5	1	13	14	6	1	0	11	19	0	5	16	1	3	3	0	3	8	3	2
hsa-miR-26b-3p	30.7023	40.8982	0	70.789	18.0681	39.495	17.3315	49.6858	32.9387	0	59.0779	21.4589	46.5109	0	0	5.6457	71.1242	30.085	0	37.5251	103.652	5.45259	49.3064	0	14.6266	2	8	0	10	1	5	8	31	12	0	19	3	25	0	0	1	3	1	0	3	35	5	12	0
hsa-miR-190b	0	25.5591	20.3551	49.5533	0	71.0837	64.987	62.5054	24.7031	118.741	43.5322	21.4589	27.9052	62.9912	14.9255	39.5314	0	0	0	0	50.3445	4.36193	12.3266	22.8103	12.5372	0	5	4	7	0	9	30	39	9	18	14	3	15	5	1	7	0	0	0	0	17	4	3	3
hsa-miR-5187-5p	0	25.5591	30.5327	49.5533	90.3404	15.8005	77.985	36.8637	10.9796	13.197	46.6413	0	48.3699	0	89.5406	90.3598	0	60.17	20.936	37.5251	38.497	4.36193	4.10971	0	6.26914	0	5	6	7	5	2	36	23	4	2	15	0	26	0	6	16	0	2	1	3	13	4	1	0
hsa-miR-30a-3p	0	20.4461	20.3551	7.08188	0	23.6946	10.8325	17.6294	79.601	178.112	15.5457	71.5131	35.3479	88.1816	44.7766	50.8285	0	60.17	41.8721	37.5251	17.7691	3.27128	8.21688	22.8103	6.26914	0	4	4	1	0	3	5	11	29	27	5	10	19	7	3	9	0	2	2	3	6	3	2	3
hsa-miR-139-5p	0	30.6721	45.7957	63.7071	0	39.495	38.9938	67.3152	52.1502	13.197	174.121	0	9.30174	88.1816	14.9255	22.5885	0	0	20.936	50.0295	35.5383	4.36193	32.8701	0	12.5372	0	6	9	9	0	5	18	42	19	2	56	0	5	7	1	4	0	0	1	4	12	4	8	0
hsa-miR-25-5p	46.0535	30.6721	10.1776	14.1538	0	15.8005	21.6623	27.2466	46.6623	6.5985	105.715	85.8158	39.0682	0	29.8511	0	47.4239	0	62.8081	50.0295	17.7691	59.9784	24.6532	30.4159	43.8808	3	6	2	2	0	2	10	17	17	1	34	12	21	0	2	0	2	0	3	4	6	55	6	4
hsa-miR-18a-3p	30.7023	30.6721	76.3284	63.7071	54.2042	31.5886	12.9979	28.849	46.6623	0	62.1871	50.0641	48.3699	226.759	0	11.2971	0	30.085	20.936	0	11.8475	21.8103	24.6532	15.2079	8.3585	2	6	15	9	3	4	6	18	17	0	20	7	26	18	0	2	0	1	1	0	4	20	6	2
hsa-miR-130b-3p	15.3512	35.7852	25.4406	7.08188	54.2042	0	32.4949	32.0539	52.1502	112.143	90.1694	0	9.30174	62.9912	0	0	47.4239	0	83.7694	0	47.3816	51.2539	24.6532	38.0182	50.1499	1	7	5	1	3	0	15	20	19	17	29	0	5	5	0	0	2	0	4	0	16	47	6	5
hsa-miR-376a-3p	0	0	20.3551	21.2357	0	39.495	30.3268	67.3152	2.74398	0	37.3139	0	31.6277	50.396	14.9255	5.6457	0	0	62.8081	50.0295	290.224	55.6165	36.9798	0	12.5372	0	0	4	3	0	5	14	42	1	0	12	0	17	4	1	1	0	0	3	4	98	51	9	0
hsa-miR-132-3p	122.792	25.5591	20.3551	63.7071	18.0681	94.7782	38.9938	48.0809	82.345	19.7875	6.2183	0	16.7445	0	0	0	0	90.255	41.8721	162.593	47.3816	19.629	0	0	8.3585	8	5	4	9	1	12	18	30	30	3	2	0	9	0	0	0	0	3	2	13	16	18	0	0
hsa-miR-454-5p	15.3512	35.7852	45.7957	56.6252	0	118.473	64.987	22.4392	60.3858	6.5985	9.32745	0	57.6717	0	0	39.5314	47.4239	0	83.7694	50.0295	100.689	23.9916	28.7603	0	22.9851	1	7	9	8	0	15	30	14	22	1	3	0	31	0	0	7	2	0	4	4	34	22	7	0
hsa-miR-30b-5p	0	5.11302	30.5327	21.2357	0	47.3891	60.6562	35.2613	93.3246	204.498	18.6549	71.5131	13.022	0	44.7766	16.9428	0	30.085	0	0	139.19	25.0816	8.21688	0	18.8064	0	1	6	3	0	6	28	22	34	31	6	10	7	0	3	3	0	1	0	0	47	23	2	0
hsa-miR-874-3p	15.3512	15.3391	45.7957	0	54.2042	55.2832	25.9959	28.849	46.6623	0	205.216	0	5.58148	151.173	0	0	0	0	167.514	25.0088	17.7691	8.72387	24.6532	38.0182	20.8957	1	3	9	0	3	7	12	18	17	0	66	0	3	12	0	0	0	0	8	2	6	8	6	5
hsa-miR-337-5p	0	15.3391	55.9733	42.4714	0	7.89409	2.16543	73.725	32.9387	0	18.6549	35.7615	18.6035	0	0	22.5885	142.248	120.34	41.8721	0	195.456	47.9826	24.6532	7.60235	8.3585	0	3	11	6	0	1	1	46	12	0	6	5	10	0	0	4	6	4	2	0	66	44	6	1
hsa-miR-766-3p	0	15.3391	76.3284	21.2357	72.2723	47.3891	10.8325	54.4931	43.9183	211.096	105.715	85.8158	50.2312	0	0	5.6457	0	60.17	0	0	35.5383	8.72387	24.6532	0	6.26914	0	3	15	3	4	6	5	34	16	32	34	12	27	0	0	1	0	2	0	0	12	8	6	0
hsa-miR-411-5p	0	0	86.506	28.3176	0	47.3891	30.3268	81.7397	0	112.143	31.0915	0	44.6497	0	0	0	23.7003	0	0	50.0295	331.684	8.72387	8.21688	0	6.26914	0	0	17	4	0	6	14	51	0	17	10	0	24	0	0	0	1	0	0	4	112	8	2	0
hsa-miR-145-5p	0	5.11302	61.0653	99.0966	0	23.6946	58.4881	22.4392	52.1502	131.938	49.7505	0	37.207	100.792	0	5.6457	47.4239	0	0	12.5044	159.918	18.5391	24.6532	0	16.717	0	1	12	14	0	3	27	14	19	20	16	0	20	8	0	1	2	0	0	1	54	17	6	0
hsa-miR-203a-3p	15.3512	0	5.08551	14.1538	0	0	6.49897	1.60245	8.2356	79.158	248.744	0	7.44051	88.1816	89.5406	0	0	90.255	20.936	37.5251	20.7321	145.038	16.4363	30.4159	4.17871	1	0	1	2	0	0	3	1	3	12	80	0	4	7	6	0	0	3	1	3	7	133	4	4
hsa-miR-324-5p	0	56.2373	45.7957	14.1538	36.1362	55.2832	77.985	65.7128	93.3246	13.197	90.1694	107.275	70.6959	37.8007	0	39.5314	0	0	20.936	0	53.3074	16.3578	16.4363	30.4159	4.17871	0	11	9	2	2	7	36	41	34	2	29	15	38	3	0	7	0	0	1	0	18	15	4	4
hsa-miR-181a-3p	0	61.3443	25.4406	49.5533	90.3404	86.8841	67.1552	22.4392	38.4267	39.583	27.9823	57.2105	100.46	0	0	22.5885	0	0	0	37.5251	189.535	20.7197	8.21688	7.60235	4.17871	0	12	5	7	5	11	31	14	14	6	9	8	54	0	0	4	0	0	0	3	64	19	2	1
hsa-miR-141-3p	15.3512	20.4461	5.08551	56.6252	36.1362	23.6946	19.4969	17.6294	43.9183	0	62.1871	71.5131	3.72025	0	328.324	135.537	47.4239	60.17	41.8721	12.5044	41.4599	7.63389	0	15.2079	6.26914	1	4	1	8	2	3	9	11	16	0	20	10	2	0	22	24	2	2	2	1	14	7	0	2
hsa-miR-6803-3p	0	30.6721	20.3551	49.5533	18.0681	86.8841	19.4969	70.5201	13.7236	112.143	155.466	121.577	52.0902	151.173	14.9255	22.5885	0	30.085	0	12.5044	2.96295	0	12.3266	38.0182	0	0	6	4	7	1	11	9	44	5	17	50	17	28	12	1	4	0	1	0	1	1	0	3	5
hsa-miR-625-5p	92.0898	46.0112	76.3284	28.3176	18.0681	63.1896	88.8175	76.9324	21.9592	13.197	71.5145	42.9079	18.6035	0	89.5406	5.6457	0	30.085	0	0	62.192	55.6165	45.1966	15.2079	22.9851	6	9	15	4	1	8	41	48	8	2	23	6	10	0	6	1	0	1	0	0	21	51	11	2
hsa-miR-195-5p	0	56.2373	25.4406	49.5533	54.2042	31.5886	49.8237	33.6564	35.6827	138.529	18.6549	0	9.30174	138.578	44.7766	0	23.7003	120.34	62.8081	87.5545	11.8475	29.4442	24.6532	15.2079	20.8957	0	11	5	7	3	4	23	21	13	21	6	0	5	11	3	0	1	4	3	7	4	27	6	2
hsa-miR-324-3p	46.0535	61.3443	40.7102	63.7071	18.0681	55.2832	47.6582	43.2735	57.6419	0	62.1871	0	44.6497	113.387	44.7766	90.3598	0	30.085	41.8721	0	47.3816	37.0774	20.5435	38.0182	22.9851	3	12	8	9	1	7	22	27	21	0	20	0	24	9	3	16	0	1	2	0	16	34	5	5
hsa-miR-4446-3p	15.3512	5.11302	45.7957	56.6252	36.1362	47.3891	71.486	136.233	30.1947	79.158	139.92	50.0641	22.3237	0	0	22.5885	0	60.17	20.936	75.0383	29.6167	19.629	20.5435	0	14.6266	1	1	9	8	2	6	33	85	11	12	45	7	12	0	0	4	0	2	1	6	10	18	5	0
hsa-miR-548j-5p	46.0535	30.6721	20.3551	127.414	90.3404	55.2832	212.295	46.4784	27.4471	0	65.2962	0	100.46	0	0	0	0	0	0	12.5044	94.7674	1.09065	41.0869	15.2079	4.17871	3	6	4	18	5	7	98	29	10	0	21	0	54	0	0	0	0	0	0	1	32	1	10	2
hsa-miR-532-3p	0	46.0112	35.6182	7.08188	0	23.6946	19.4969	17.6294	57.6419	0	115.047	14.3026	20.4647	239.37	29.8511	0	189.672	30.085	20.936	100.059	38.497	28.3536	41.0869	7.60235	16.717	0	9	7	1	0	3	9	11	21	0	37	2	11	19	2	0	8	1	1	8	13	26	10	1
hsa-miR-200c-3p	46.0535	66.4573	45.7957	35.3895	90.3404	47.3891	47.6582	94.5618	38.4267	0	37.3139	50.0641	48.3699	0	89.5406	22.5885	71.1242	90.255	0	25.0088	71.0766	13.0865	20.5435	22.8103	10.4479	3	13	9	5	5	6	22	59	14	0	12	7	26	0	6	4	3	3	0	2	24	12	5	3
hsa-miR-205-5p	61.4047	30.6721	35.6182	99.0966	36.1362	39.495	6.49897	1.60245	32.9387	6.5985	254.967	114.421	0	0	74.6151	22.5885	23.7003	150.425	62.8081	25.0088	2.96295	13.0865	8.21688	15.2079	18.8064	4	6	7	14	2	5	3	1	12	1	82	16	0	0	5	4	1	5	3	2	1	12	2	2
hsa-miR-491-5p	15.3512	30.6721	101.769	106.179	36.1362	78.9777	86.6521	110.589	76.857	6.5985	65.2962	42.9079	66.9734	0	0	0	23.7003	60.17	0	0	88.8457	9.81452	28.7603	0	4.17871	1	6	20	15	2	10	40	69	28	1	21	6	36	0	0	0	1	2	0	0	30	9	7	0
hsa-miR-200a-3p	0	15.3391	71.2364	70.789	18.0681	23.6946	28.1613	25.6441	57.6419	0	71.5145	35.7615	35.3479	75.5864	388.014	16.9428	47.4239	30.085	104.705	0	14.8062	2.1813	4.10971	15.2079	10.4479	0	3	14	10	1	3	13	16	21	0	23	5	19	6	26	3	2	1	5	0	5	2	1	2
novel.83	0	0	0	0	0	0	0	0	0	125.34	74.6237	207.393	0	0	731.251	84.7141	0	0	0	0	0	0	0	0	0	0	0	0	0	0	0	0	0	0	19	24	29	0	0	49	15	0	0	0	0	0	0	0	0
hsa-miR-320b	30.7023	5.11302	91.5915	7.08188	180.681	31.5886	45.4928	59.3005	32.9387	0	43.5322	7.15624	78.1364	0	119.392	0	47.4239	60.17	41.8721	0	17.7691	75.2455	36.9798	60.8285	25.0755	2	1	18	1	10	4	21	37	12	0	14	1	42	0	8	0	2	2	2	0	6	69	9	8
hsa-miR-140-5p	15.3512	25.5591	91.5915	84.9428	18.0681	23.6946	88.8175	56.0956	65.8775	6.5985	9.32745	0	40.9294	0	0	11.2971	0	180.543	83.7694	0	65.1507	130.862	12.3266	7.60235	33.4329	1	5	18	12	1	3	41	35	24	1	3	0	22	0	0	2	0	6	4	0	22	120	3	1
hsa-miR-1287-5p	122.792	66.4573	30.5327	28.3176	0	55.2832	95.3165	62.5054	27.4471	6.5985	62.1871	0	18.6035	0	194.007	28.24	94.8477	30.085	62.8081	12.5044	76.9982	33.8062	16.4363	30.4159	4.17871	8	13	6	4	0	7	44	39	10	1	20	0	10	0	13	5	4	1	3	1	26	31	4	4
hsa-miR-224-5p	15.3512	81.7964	127.216	92.0247	54.2042	71.0837	34.6603	19.2319	107.048	39.583	74.6237	0	63.2531	75.5864	104.466	22.5885	23.7003	60.17	20.936	37.5251	29.6167	4.36193	24.6532	0	20.8957	1	16	25	13	3	9	16	12	39	6	24	0	34	6	7	4	1	2	1	3	10	4	6	0
hsa-miR-331-3p	15.3512	46.0112	55.9733	42.4714	18.0681	134.273	36.8257	67.3152	63.1298	0	155.466	264.604	59.5329	0	0	56.4742	0	30.085	0	0	44.4229	30.5342	4.10971	0	29.2542	1	9	11	6	1	17	17	42	23	0	50	37	32	0	0	10	0	1	0	0	15	28	1	0
hsa-miR-1296-5p	30.7023	15.3391	30.5327	70.789	72.2723	39.495	47.6582	92.9593	74.1094	0	195.889	85.8158	31.6277	62.9912	0	0	0	90.255	62.8081	100.059	56.2661	13.0865	16.4363	7.60235	2.08936	2	3	6	10	4	5	22	58	27	0	63	12	17	5	0	0	0	3	3	8	19	12	4	1
hsa-miR-374b-5p	15.3512	30.6721	55.9733	127.414	0	71.0837	69.3206	70.5201	115.284	158.324	62.1871	50.0641	18.6035	100.792	0	0	47.4239	30.085	0	0	106.611	33.8062	4.10971	0	12.5372	1	6	11	18	0	9	32	44	42	24	20	7	10	8	0	0	2	1	0	0	36	31	1	0
hsa-miR-29b-3p	0	61.3443	15.2631	21.2357	36.1362	23.6946	23.8278	8.01471	54.8979	435.389	77.7328	71.5131	16.7445	0	74.6151	50.8285	94.8477	60.17	20.936	12.5044	44.4229	26.1723	4.10971	15.2079	6.26914	0	12	3	3	2	3	11	5	20	66	25	10	9	0	5	9	4	2	1	1	15	24	1	2
hsa-miR-15b-3p	138.143	15.3391	5.08551	21.2357	36.1362	78.9777	25.9959	11.2196	85.089	6.5985	90.1694	0	53.9514	0	0	28.24	47.4239	150.425	104.705	62.5339	59.2291	71.9743	28.7603	45.6206	48.0606	9	3	1	3	2	10	12	7	31	1	29	0	29	0	0	5	2	5	5	5	20	66	7	6
hsa-miR-181b-5p	107.441	86.9094	35.6182	42.4714	126.477	71.0837	114.813	43.2735	76.857	26.386	59.0779	114.421	70.6959	0	0	16.9428	0	0	41.8721	50.0295	76.9982	18.5391	4.10971	0	14.6266	7	17	7	6	7	9	53	27	28	4	19	16	38	0	0	3	0	0	2	4	26	17	1	0
hsa-miR-335-3p	61.4047	92.0224	40.7102	113.26	108.408	126.367	86.6521	113.794	0	98.9535	37.3139	42.9079	26.0462	0	0	56.4742	0	60.17	20.936	0	50.3445	14.1765	57.5232	0	16.717	4	18	8	16	6	16	40	71	0	15	12	6	14	0	0	10	0	2	1	0	17	13	14	0
hsa-miR-942-5p	30.7023	25.5591	45.7957	77.8609	18.0681	47.3891	58.4881	86.5471	30.1947	0	115.047	0	52.0902	0	268.622	84.7141	0	30.085	62.8081	25.0088	62.192	45.8013	65.7401	7.60235	56.4191	2	5	9	11	1	6	27	54	11	0	37	0	28	0	18	15	0	1	3	2	21	42	16	1
hsa-miR-6741-3p	107.441	81.7964	15.2631	84.9428	36.1362	47.3891	12.9979	41.6711	32.9387	290.262	304.713	50.0641	78.1364	0	44.7766	0	0	0	0	0	44.4229	1.09065	32.8701	15.2079	4.17871	7	16	3	12	2	6	6	26	12	44	98	7	42	0	3	0	0	0	0	0	15	1	8	2
hsa-miR-196b-5p	92.0898	25.5591	20.3551	35.3895	36.1362	23.6946	47.6582	57.698	74.1094	0	68.4054	0	39.0682	188.974	119.392	67.7713	47.4239	120.34	20.936	62.5339	62.192	18.5391	61.6329	38.0182	37.6127	6	5	4	5	2	3	22	36	27	0	22	0	21	15	8	12	2	4	1	5	21	17	15	5
hsa-miR-671-5p	61.4047	76.6834	61.0653	141.568	18.0681	118.473	225.293	57.698	60.3858	105.552	52.8596	121.577	33.4867	0	59.6896	45.1771	0	30.085	20.936	62.5339	59.2291	7.63389	8.21688	0	6.26914	4	15	12	20	1	15	104	36	22	16	17	17	18	0	4	8	0	1	1	5	20	7	2	0
hsa-miR-323a-3p	46.0535	30.6721	55.9733	120.332	72.2723	23.6946	19.4969	245.219	68.6214	0	59.0779	0	24.185	0	0	0	118.548	30.085	20.936	50.0295	287.261	38.1681	61.6329	7.60235	52.2393	3	6	11	17	4	3	9	153	25	0	19	0	13	0	0	0	5	1	1	4	97	35	15	1
hsa-miR-182-5p	0	35.7852	35.6182	0	36.1362	31.5886	88.8175	57.698	54.8979	105.552	77.7328	35.7615	24.185	50.396	59.6896	90.3598	94.8477	60.17	62.8081	187.613	74.0353	105.78	41.0869	22.8103	79.4041	0	7	7	0	2	4	41	36	20	16	25	5	13	4	4	16	4	2	3	15	25	97	10	3
hsa-miR-369-3p	92.0898	35.7852	25.4406	127.414	36.1362	15.8005	38.9938	123.411	32.9387	0	15.5457	0	14.8832	0	119.392	11.2971	260.796	0	209.386	150.088	216.188	29.4442	32.8701	0	8.3585	6	7	5	18	2	2	18	77	12	0	5	0	8	0	8	2	11	0	10	12	73	27	8	0
hsa-miR-181a-2-3p	46.0535	76.6834	111.947	49.5533	90.3404	150.061	132.142	81.7397	87.8366	105.552	34.2006	85.8158	70.6959	0	0	28.24	0	30.085	104.705	12.5044	148.075	27.2629	20.5435	7.60235	20.8957	3	15	22	7	5	19	61	51	32	16	11	12	38	0	0	5	0	1	5	1	50	25	5	1
hsa-miR-1180-3p	46.0535	25.5591	30.5327	7.08188	0	0	51.9918	27.2466	49.4063	13.197	149.247	50.0641	29.7664	944.853	0	28.24	23.7003	30.085	20.936	25.0088	2.96295	17.4484	24.6532	38.0182	27.1649	3	5	6	1	0	0	24	17	18	2	48	7	16	75	0	5	1	1	1	2	1	16	6	5
hsa-miR-301a-3p	15.3512	71.5703	66.1509	106.179	18.0681	7.89409	32.4949	43.2735	82.345	224.293	52.8596	114.421	18.6035	0	179.081	16.9428	0	30.085	62.8081	87.5545	186.572	63.2497	24.6532	7.60235	68.9563	1	14	13	15	1	1	15	27	30	34	17	16	10	0	12	3	0	1	3	7	63	58	6	1
hsa-miR-338-3p	30.7023	86.9094	45.7957	28.3176	108.408	126.367	56.3226	36.8637	68.6214	105.552	49.7505	35.7615	79.9976	62.9912	119.392	67.7713	23.7003	60.17	104.705	112.563	115.495	58.8878	12.3266	7.60235	10.4479	2	17	9	4	6	16	26	23	25	16	16	5	43	5	8	12	1	2	5	9	39	54	3	1
hsa-miR-107	15.3512	20.4461	96.6835	84.9428	54.2042	71.0837	123.478	105.781	93.3246	217.695	87.0603	7.15624	70.6959	0	0	39.5314	23.7003	60.17	104.705	0	142.149	53.4352	32.8701	15.2079	18.8064	1	4	19	12	3	9	57	66	34	33	28	1	38	0	0	7	1	2	5	0	48	49	8	2
hsa-miR-320c	15.3512	46.0112	61.0653	42.4714	72.2723	55.2832	106.146	104.176	76.857	112.143	71.5145	0	93.0196	50.396	59.6896	28.24	23.7003	60.17	104.705	112.563	82.9199	27.2629	53.4135	45.6206	73.135	1	9	12	6	4	7	49	65	28	17	23	0	50	4	4	5	1	2	5	9	28	25	13	6
hsa-miR-421	122.792	76.6834	81.4139	56.6252	126.477	142.167	82.3185	35.2613	90.5806	19.7875	111.938	128.724	72.5549	0	44.7766	5.6457	23.7003	60.17	20.936	12.5044	74.0353	70.8836	49.3064	45.6206	41.7914	8	15	16	8	7	18	38	22	33	3	36	18	39	0	3	1	1	2	1	1	25	65	12	6
novel.19	0	0	0	0	0	0	0	0	0	0	0	135.88	0	0	1760.99	0	0	0	0	0	0	0	0	0	0	0	0	0	0	0	0	0	0	0	0	0	19	0	0	118	0	0	0	0	0	0	0	0	0
hsa-miR-628-3p	30.7023	66.4573	15.2631	84.9428	72.2723	71.0837	93.1484	149.055	115.284	0	49.7505	21.4589	79.9976	0	74.6151	28.24	118.548	0	0	150.088	115.495	80.6981	53.4135	15.2079	75.2254	2	13	3	12	4	9	43	93	42	0	16	3	43	0	5	5	5	0	0	12	39	74	13	2
hsa-miR-345-5p	153.494	143.141	61.0653	56.6252	36.1362	78.9777	101.815	56.0956	115.284	0	139.92	28.6053	79.9976	50.396	44.7766	73.417	47.4239	0	41.8721	87.5545	124.38	55.6165	16.4363	0	25.0755	10	28	12	8	2	10	47	35	42	0	45	4	43	4	3	13	2	0	2	7	42	51	4	0
hsa-miR-2110	30.7023	132.921	122.124	56.6252	72.2723	47.3891	73.6541	59.3005	98.8125	0	171.011	71.5131	109.764	0	29.8511	11.2971	94.8477	60.17	104.705	87.5545	41.4599	21.8103	65.7401	68.4341	20.8957	2	26	24	8	4	6	34	37	36	0	55	10	59	0	2	2	4	2	5	7	14	20	16	9
hsa-miR-598-3p	107.441	56.2373	30.5327	49.5533	126.477	94.7782	32.4949	92.9593	74.1094	26.386	87.0603	193.09	55.8126	314.956	0	0	71.1242	60.17	62.8081	100.059	44.4229	30.5342	28.7603	15.2079	16.717	7	11	6	7	7	12	15	58	27	4	28	27	30	25	0	0	3	2	3	8	15	28	7	2
hsa-miR-941	15.3512	61.3443	40.7102	56.6252	108.408	71.0837	99.6473	153.862	90.5806	138.529	62.1871	50.0641	156.273	289.75	0	0	71.1242	90.255	20.936	25.0088	74.0353	16.3578	8.21688	0	29.2542	1	12	8	8	6	9	46	96	33	21	20	7	84	23	0	0	3	3	1	2	25	15	2	0
hsa-miR-769-5p	76.7386	107.355	81.4139	28.3176	144.545	157.968	166.803	96.1642	79.601	85.7565	15.5457	164.485	83.7178	0	14.9255	0	0	0	146.577	25.0088	168.803	42.53	24.6532	7.60235	41.7914	5	21	16	4	8	20	77	60	29	13	5	23	45	0	1	0	0	0	7	2	57	39	6	1
hsa-miR-323b-3p	15.3512	122.695	45.7957	191.121	0	23.6946	21.6623	376.642	30.1947	0	77.7328	21.4589	102.321	0	29.8511	0	189.672	60.17	20.936	0	263.57	17.4484	41.0869	0	35.5234	1	24	9	27	0	3	10	235	11	0	25	3	55	0	2	0	8	2	1	0	89	16	10	0
hsa-miR-144-5p	76.7386	66.4573	111.947	42.4714	198.749	94.7782	45.4928	14.4245	46.6623	92.355	34.2006	235.998	46.5109	0	134.317	11.2971	71.1242	240.713	62.8081	25.0088	26.6537	135.224	45.1966	22.8103	48.0606	5	13	22	6	11	12	21	9	17	14	11	33	25	0	9	2	3	8	3	2	9	124	11	3
hsa-miR-296-5p	92.0898	81.7964	20.3551	21.2357	0	63.1896	15.1634	112.191	49.4063	0	183.452	7.15624	48.3699	743.284	0	248.485	0	30.085	83.7694	12.5044	11.8475	11.9958	73.957	38.0182	27.1649	6	16	4	3	0	8	7	70	18	0	59	1	26	59	0	44	0	1	4	1	4	11	18	5
novel.94	0	0	0	0	0	0	0	0	0	0	43.5322	0	74.4161	251.965	537.244	0	426.768	300.884	230.347	0	35.5383	16.3578	73.957	121.66	27.1649	0	0	0	0	0	0	0	0	0	0	14	0	40	20	36	0	18	10	11	0	12	15	18	16
hsa-miR-1304-3p	138.143	71.5703	76.3284	77.8609	72.2723	71.0837	47.6582	91.3569	79.601	0	124.374	0	85.5791	214.164	89.5406	84.7141	47.4239	90.255	104.705	300.177	76.9982	13.0865	73.957	0	25.0755	9	14	15	11	4	9	22	57	29	0	40	0	46	17	6	15	2	3	5	24	26	12	18	0
hsa-miR-144-3p	122.792	35.7852	96.6835	28.3176	54.2042	55.2832	41.1593	12.8221	79.601	0	12.4366	21.4589	46.5109	0	14.9255	39.5314	118.548	451.309	83.7694	62.5339	17.7691	311.887	73.957	98.8468	77.3148	8	7	19	4	3	7	19	8	29	0	4	3	25	0	1	7	5	15	4	5	6	286	18	13
hsa-miR-191-3p	61.4047	66.4573	106.861	42.4714	18.0681	118.473	181.966	181.109	71.3654	0	105.715	0	76.2751	125.982	0	163.777	94.8477	30.085	83.7694	112.563	139.19	22.901	123.263	0	60.5978	4	13	21	6	1	15	84	113	26	0	34	0	41	10	0	29	4	1	4	9	47	21	30	0
hsa-miR-375	30.7023	10.226	45.7957	261.91	144.545	47.3891	103.981	54.4931	107.048	0	99.4969	128.724	22.3237	352.742	0	79.0627	118.548	90.255	209.386	125.068	59.2291	11.9958	24.6532	45.6206	20.8957	2	2	9	37	8	6	48	34	39	0	32	18	12	28	0	14	5	3	10	10	20	11	6	6
hsa-miR-6852-5p	61.4047	86.9094	50.8878	56.6252	90.3404	102.672	205.796	206.753	85.089	125.34	198.998	178.788	130.227	0	0	39.5314	0	90.255	20.936	62.5339	91.8044	25.0816	106.83	0	45.9712	4	17	10	8	5	13	95	129	31	19	64	25	70	0	0	7	0	3	1	5	31	23	26	0
hsa-miR-193a-5p	30.7023	97.1354	127.216	162.814	36.1362	78.9777	106.146	120.206	192.137	72.5675	208.325	7.15624	57.6717	151.173	14.9255	118.594	71.1242	30.085	146.577	125.068	44.4229	22.901	53.4135	53.2262	39.7021	2	19	25	23	2	10	49	75	70	11	67	1	31	12	1	21	3	1	7	10	15	21	13	7
hsa-miR-671-3p	107.441	71.5703	86.506	99.0966	72.2723	126.367	73.6541	89.752	96.0685	0	376.228	135.88	100.46	100.792	44.7766	79.0627	94.8477	150.425	0	87.5545	112.537	27.2629	45.1966	7.60235	14.6266	7	14	17	14	4	16	34	56	35	0	121	19	54	8	3	14	4	5	0	7	38	25	11	1
hsa-miR-18a-5p	92.0898	61.3443	40.7102	127.414	90.3404	47.3891	119.144	94.5618	107.048	250.679	77.7328	143.026	7.44051	0	29.8511	62.1199	94.8477	90.255	230.347	75.0383	168.803	86.1507	73.957	0	104.48	6	12	8	18	5	6	55	59	39	38	25	20	4	0	2	11	4	3	11	6	57	79	18	0
hsa-miR-9-5p	30.7023	0	0	42.4714	0	0	23.8278	19.2319	5.48796	112.143	24.8732	21.4589	22.3237	0	238.783	203.308	1849.34	30.085	0	12.5044	5.92163	2.1813	0	0	4.17871	2	0	0	6	0	0	11	12	2	17	8	3	12	0	16	36	78	1	0	1	2	2	0	0
hsa-miR-99a-5p	107.441	97.1354	152.657	205.285	162.613	173.756	84.484	91.3569	189.393	19.7875	80.842	135.88	74.4161	125.982	238.783	0	142.248	0	83.7694	50.0295	106.611	18.5391	57.5232	0	48.0606	7	19	30	29	9	22	39	57	69	3	26	19	40	10	16	0	6	0	4	4	36	17	14	0
hsa-miR-654-3p	0	97.1354	55.9733	127.414	36.1362	71.0837	93.1484	557.751	79.601	0	136.811	42.9079	66.9734	0	44.7766	0	118.548	0	62.8081	12.5044	432.373	25.0816	82.1764	7.60235	20.8957	0	19	11	18	2	9	43	348	29	0	44	6	36	0	3	0	5	0	3	1	146	23	20	1
hsa-miR-370-3p	30.7023	20.4461	86.506	148.65	0	0	184.134	370.232	57.6419	0	149.247	107.275	182.319	138.578	0	62.1199	47.4239	0	167.514	0	293.187	110.142	73.957	15.2079	18.8064	2	4	17	21	0	0	85	231	21	0	48	15	98	11	0	11	2	0	8	0	99	101	18	2
hsa-miR-501-3p	107.441	71.5703	66.1509	162.814	54.2042	315.923	132.142	108.986	101.56	197.907	133.702	235.998	42.7884	302.361	74.6151	33.8857	142.248	30.085	20.936	125.068	59.2291	34.8961	61.6329	7.60235	33.4329	7	14	13	23	3	40	61	68	37	30	43	33	23	24	5	6	6	1	1	10	20	32	15	1
hsa-miR-454-3p	76.7386	107.355	111.947	169.886	216.817	63.1896	253.455	97.7667	186.649	270.467	87.0603	171.632	61.3919	62.9912	14.9255	73.417	71.1242	90.255	62.8081	25.0088	198.419	33.8062	32.8701	15.2079	54.3297	5	21	22	24	12	8	117	61	68	41	28	24	33	5	1	13	3	3	3	2	67	31	8	2
hsa-miR-133a-3p	92.0898	178.932	101.769	99.0966	180.681	39.495	56.3226	104.176	263.506	0	87.0603	64.3667	154.412	25.1904	0	101.651	94.8477	30.085	418.796	100.059	319.836	29.4442	49.3064	15.2079	25.0755	6	35	20	14	10	5	26	65	96	0	28	9	83	2	0	18	4	1	20	8	108	27	12	2
hsa-miR-93-3p	30.7023	97.1354	142.479	162.814	54.2042	110.579	123.478	157.067	101.56	19.7875	254.967	35.7615	184.178	491.319	119.392	39.5314	47.4239	0	41.8721	12.5044	162.881	85.0601	36.9798	0	43.8808	2	19	28	23	3	14	57	98	37	3	82	5	99	39	8	7	2	0	2	1	55	78	9	0
hsa-miR-339-3p	92.0898	204.491	157.742	92.0247	108.408	434.396	145.14	213.163	172.926	72.5675	161.684	50.0641	85.5791	138.578	0	141.188	0	0	0	62.5339	106.611	51.2539	53.4135	0	29.2542	6	40	31	13	6	55	67	133	63	11	52	7	46	11	0	25	0	0	0	5	36	47	13	0
hsa-miR-576-5p	399.079	163.593	122.124	113.26	36.1362	165.862	99.6473	110.589	172.926	13.197	59.0779	92.972	37.207	201.569	0	118.594	165.972	30.085	20.936	237.631	124.38	79.6075	102.72	45.6206	56.4191	26	32	24	16	2	21	46	69	63	2	19	13	20	16	0	21	7	1	1	19	42	73	25	6
hsa-miR-185-3p	153.494	163.593	132.302	84.9428	90.3404	213.251	320.607	187.519	115.284	158.324	174.121	42.9079	141.39	0	0	101.651	47.4239	30.085	125.641	150.088	106.611	21.8103	78.0667	30.4159	22.9851	10	32	26	12	5	27	148	117	42	24	56	6	76	0	0	18	2	1	6	12	36	20	19	4
hsa-miR-30c-5p	153.494	92.0224	91.5915	127.414	216.817	181.662	155.973	43.2735	107.048	323.239	77.7328	157.329	89.2993	0	149.23	45.1771	142.248	180.543	0	75.0383	195.456	52.3446	90.3933	15.2079	71.0456	10	18	18	18	12	23	72	27	39	49	25	22	48	0	10	8	6	6	0	6	66	48	22	2
hsa-miR-1260b	368.376	184.039	91.5915	212.357	54.2042	244.84	77.985	145.848	161.946	125.34	189.67	71.5131	143.251	50.396	89.5406	141.188	23.7003	90.255	83.7694	100.059	124.38	23.9916	24.6532	22.8103	12.5372	24	36	18	30	3	31	36	91	59	19	61	10	77	4	6	25	1	3	4	8	42	22	6	3
hsa-miR-369-5p	61.4047	102.242	173.012	205.285	72.2723	23.6946	73.6541	492.038	96.0685	0	118.156	21.4589	40.9294	0	29.8511	28.24	94.8477	0	230.347	50.0295	515.293	85.0601	86.2836	0	48.0606	4	20	34	29	4	3	34	307	35	0	38	3	22	0	2	5	4	0	11	4	174	78	21	0
hsa-miR-374a-5p	61.4047	117.582	188.275	198.203	216.817	236.946	86.6521	104.176	134.499	145.127	155.466	42.9079	26.0462	12.5952	29.8511	141.188	94.8477	270.799	104.705	25.0088	281.339	99.2372	36.9798	45.6206	29.2542	4	23	37	28	12	30	40	65	49	22	50	6	14	1	2	25	4	9	5	2	95	91	9	6
hsa-miR-30e-3p	184.197	107.355	142.479	240.675	216.817	205.357	151.639	145.848	197.629	382.617	62.1871	207.393	133.949	0	208.932	22.5885	47.4239	0	0	75.0383	156.959	16.3578	36.9798	0	43.8808	12	21	28	34	12	26	70	91	72	58	20	29	72	0	14	4	2	0	0	6	53	15	9	0
hsa-miR-652-3p	30.7023	199.378	157.742	84.9428	108.408	252.746	205.796	302.917	139.987	98.9535	118.156	0	135.808	0	0	112.948	118.548	120.34	125.641	187.613	177.687	77.4268	36.9798	38.0182	39.7021	2	39	31	12	6	32	95	189	51	15	38	0	73	0	0	20	5	4	6	15	60	71	9	5
hsa-miR-92b-3p	322.34	419.208	40.7102	134.496	108.408	205.357	80.1531	168.287	172.926	26.386	143.029	121.577	130.227	529.12	164.156	0	23.7003	0	83.7694	87.5545	20.7321	14.1765	41.0869	45.6206	8.3585	21	82	8	19	6	26	37	105	63	4	46	17	70	42	11	0	1	0	4	7	7	13	10	6
hsa-miR-100-5p	46.0535	40.8982	106.861	7.08188	54.2042	55.2832	30.3268	35.2613	16.4675	1563.44	37.3139	157.329	22.3237	125.982	179.081	361.434	308.22	0	20.936	37.5251	47.3816	5.45259	4.10971	7.60235	8.3585	3	8	21	1	3	7	14	22	6	237	12	22	12	10	12	64	13	0	1	3	16	5	1	1
hsa-miR-23b-3p	92.0898	163.593	147.565	134.496	180.681	260.64	184.134	169.889	194.885	118.741	118.156	42.9079	176.737	0	0	90.3598	142.248	90.255	125.641	0	367.222	91.6033	73.957	45.6206	89.852	6	32	29	19	10	33	85	106	71	18	38	6	95	0	0	16	6	3	6	0	124	84	18	6
hsa-miR-1908-5p	214.882	209.604	71.2364	233.593	36.1362	236.946	231.79	408.696	197.629	125.34	264.294	64.3667	65.1144	0	0	135.537	189.672	180.543	104.705	12.5044	106.611	10.9052	61.6329	0	27.1649	14	41	14	33	2	30	107	255	72	19	85	9	35	0	0	24	8	6	5	1	36	10	15	0
hsa-miR-20b-5p	230.233	178.932	117.039	155.732	54.2042	126.367	123.478	84.9446	57.6419	0	65.2962	92.972	133.949	12.5952	223.858	146.834	213.396	90.255	146.577	75.0383	76.9982	288.986	193.113	106.452	183.884	15	35	23	22	3	16	57	53	21	0	21	13	72	1	15	26	9	3	7	6	26	265	47	14
hsa-miR-4732-5p	168.846	30.6721	71.2364	35.3895	126.477	47.3891	47.6582	43.2735	131.751	98.9535	0	64.3667	176.737	0	194.007	67.7713	71.1242	270.799	146.577	225.127	11.8475	273.719	246.527	433.412	257.019	11	6	14	5	7	6	22	27	48	15	0	9	95	0	13	12	3	9	7	18	4	251	60	57
hsa-miR-183-5p	30.7023	40.8982	157.742	113.26	0	94.7782	80.1531	28.849	63.1298	98.9535	55.9688	92.972	52.0902	62.9912	298.473	79.0627	213.396	240.713	104.705	125.068	35.5383	533.262	193.113	197.697	263.288	2	8	31	16	0	12	37	18	23	15	18	13	28	5	20	14	9	8	5	10	12	489	47	26
hsa-miR-485-5p	138.143	184.039	40.7102	254.828	0	78.9777	82.3185	841.436	120.772	171.513	143.029	207.393	230.689	0	0	45.1771	47.4239	0	167.514	87.5545	189.535	21.8103	94.503	7.60235	20.8957	9	36	8	36	0	10	38	525	44	26	46	29	124	0	0	8	2	0	8	7	64	20	23	1
hsa-miR-379-5p	61.4047	40.8982	66.1509	169.886	90.3404	71.0837	145.14	490.436	63.1298	92.355	27.9823	100.118	126.506	0	0	73.417	47.4239	60.17	188.45	225.127	926.937	98.1465	53.4135	0	50.1499	4	8	13	24	5	9	67	306	23	14	9	14	68	0	0	13	2	2	9	18	313	90	13	0
hsa-miR-19a-3p	92.0898	245.389	142.479	113.26	54.2042	78.9777	54.1572	99.3691	183.905	6.5985	164.793	350.419	139.53	239.37	119.392	327.548	237.096	150.425	272.219	62.5339	213.226	159.215	32.8701	60.8285	110.748	6	48	28	16	3	10	25	62	67	1	53	49	75	19	8	58	10	5	13	5	72	146	8	8
hsa-miR-4433b-3p	122.792	71.5703	61.0653	148.65	307.157	189.556	194.964	314.137	178.414	0	1060.28	50.0641	132.088	163.768	44.7766	79.0627	47.4239	30.085	41.8721	125.068	127.343	35.9868	24.6532	7.60235	6.26914	8	14	12	21	17	24	90	196	65	0	341	7	71	13	3	14	2	1	2	10	43	33	6	1
hsa-miR-425-3p	245.584	153.367	254.426	205.285	198.749	308.029	246.956	296.505	263.506	92.355	189.67	107.275	199.061	125.982	0	67.7713	94.8477	0	83.7694	37.5251	272.455	61.0691	57.5232	7.60235	39.7021	16	30	50	29	11	39	114	185	96	14	61	15	107	10	0	12	4	0	4	3	92	56	14	1
hsa-miR-1301-3p	153.494	143.141	228.985	233.593	216.817	205.357	294.614	283.683	214.096	59.3705	338.918	185.934	230.689	0	0	180.72	0	90.255	41.8721	150.088	195.456	29.4442	78.0667	0	50.1499	10	28	45	33	12	26	136	177	78	9	109	26	124	0	0	32	0	3	2	12	66	27	19	0
hsa-miR-381-3p	168.846	81.7964	101.769	198.203	72.2723	31.5886	84.484	584.998	54.8979	151.726	118.156	0	78.1364	0	29.8511	84.7141	237.096	0	272.219	125.068	796.632	128.681	73.957	0	50.1499	11	16	20	28	4	4	39	365	20	23	38	0	42	0	2	15	10	0	13	10	269	118	18	0
hsa-miR-574-3p	30.7023	260.728	55.9733	184.049	36.1362	165.862	84.484	169.889	252.527	211.096	270.512	143.026	219.526	264.56	104.466	84.7141	0	90.255	125.641	337.69	328.721	43.6207	90.3933	22.8103	127.465	2	51	11	26	2	21	39	106	92	32	87	20	118	21	7	15	0	3	6	27	111	40	22	3
hsa-miR-483-5p	15.3512	40.8982	173.012	247.756	198.749	244.84	93.1484	150.657	285.462	52.772	171.011	42.9079	169.295	768.489	74.6151	186.365	260.796	60.17	62.8081	125.068	91.8044	14.1765	73.957	212.905	123.286	1	8	34	35	11	31	43	94	104	8	55	6	91	61	5	33	11	2	3	10	31	13	18	28
hsa-miR-146b-5p	46.0535	86.9094	132.302	268.992	72.2723	102.672	132.142	160.275	183.905	145.127	270.512	200.237	143.251	188.974	119.392	124.246	189.672	150.425	20.936	75.0383	456.063	281.353	45.1966	22.8103	73.135	3	17	26	38	4	13	61	100	67	22	87	28	77	15	8	22	8	5	1	6	154	258	11	3
hsa-miR-152-3p	306.989	245.389	96.6835	148.65	198.749	323.83	218.794	126.616	164.69	98.9535	52.8596	300.355	137.669	50.396	44.7766	67.7713	71.1242	391.139	230.347	162.593	402.76	57.7971	98.6102	45.6206	77.3148	20	48	19	21	11	41	101	79	60	15	17	42	74	4	3	12	3	13	11	13	136	53	24	6
hsa-miR-378a-3p	199.548	214.717	218.808	99.0966	144.545	347.524	229.624	131.423	131.751	329.837	171.011	286.053	174.876	264.56	328.324	186.365	0	90.255	314.091	87.5545	53.3074	58.8878	102.72	38.0182	37.6127	13	42	43	14	8	44	106	82	48	50	55	40	94	21	22	33	0	3	15	7	18	54	25	5
hsa-miR-222-3p	291.638	306.733	228.985	127.414	180.681	418.608	192.798	189.124	222.332	257.278	96.3877	0	139.53	75.5864	208.932	208.954	165.972	120.34	188.45	162.593	142.149	86.1507	102.72	38.0182	56.4191	19	60	45	18	10	53	89	118	81	39	31	0	75	6	14	37	7	4	9	13	48	79	25	5
hsa-miR-486-3p	322.34	153.367	147.565	162.814	72.2723	118.473	138.641	99.3691	137.243	0	90.1694	193.09	154.412	277.155	208.932	56.4742	474.192	90.255	188.45	187.613	29.6167	174.482	299.94	304.149	181.794	21	30	29	23	4	15	64	62	50	0	29	27	83	22	14	10	20	3	9	15	10	160	73	40
hsa-miR-532-5p	138.143	168.706	213.716	212.357	162.613	221.145	240.457	137.835	167.434	336.436	83.9511	257.447	260.455	151.173	29.8511	248.485	47.4239	30.085	125.641	100.059	195.456	183.207	160.243	144.471	175.525	9	33	42	30	9	28	111	86	61	51	27	36	140	12	2	44	2	1	6	8	66	168	39	19
hsa-miR-30a-5p	230.233	173.819	213.716	106.179	271.021	371.219	62.8216	168.287	258.015	666.273	108.828	522.051	83.7178	365.352	522.331	242.84	118.548	90.255	125.641	137.584	162.881	54.5259	82.1764	45.6206	87.7626	15	34	42	15	15	47	29	105	94	101	35	73	45	29	35	43	5	3	6	11	55	50	20	6
hsa-miR-194-5p	291.638	148.254	106.861	141.568	271.021	86.8841	73.6541	70.5201	211.352	224.293	130.592	200.237	232.55	37.8007	1134.19	192.011	308.22	150.425	230.347	112.563	145.112	93.7846	115.046	326.959	250.751	19	29	21	20	15	11	34	44	77	34	42	28	125	3	76	34	13	5	11	9	49	86	28	43
hsa-miR-199a-5p	414.43	301.626	290.044	424.714	162.613	260.64	177.635	307.725	274.486	184.71	183.452	78.6694	102.321	0	29.8511	141.188	284.52	60.17	418.796	125.068	556.757	222.465	90.3933	15.2079	102.389	27	59	57	60	9	33	82	192	100	28	59	11	55	0	2	25	12	2	20	10	188	204	22	2
hsa-miR-17-5p	168.846	163.593	167.92	318.536	108.408	118.473	231.79	197.136	219.588	415.594	127.483	107.275	143.251	100.792	44.7766	79.0627	189.672	210.628	314.091	175.097	396.834	583.425	176.677	45.6206	229.854	11	32	33	45	6	15	107	123	80	63	41	15	77	8	3	14	8	7	15	14	134	535	43	6
hsa-miR-127-3p	46.0535	102.242	208.63	353.935	18.0681	102.672	307.609	1120.31	96.0685	26.386	401.105	128.724	295.803	0	0	112.948	23.7003	60.17	125.641	37.5251	1184.59	50.1639	78.0667	15.2079	58.5084	3	20	41	50	1	13	142	699	35	4	129	18	159	0	0	20	1	2	6	3	400	46	19	2
hsa-miR-223-5p	322.34	475.439	325.669	254.828	198.749	229.051	227.459	355.808	266.25	435.389	217.653	328.96	173.017	0	164.156	135.537	213.396	240.713	230.347	162.593	322.799	74.1549	127.373	22.8103	108.658	21	93	64	36	11	29	105	222	97	66	70	46	93	0	11	24	9	8	11	13	109	68	31	3
hsa-miR-130a-3p	214.882	265.835	284.959	191.121	54.2042	205.357	298.945	184.314	222.332	303.451	453.96	64.3667	154.412	100.792	268.622	101.651	213.396	270.799	188.45	112.563	565.641	511.452	127.373	45.6206	162.988	14	52	56	27	3	26	138	115	81	46	146	9	83	8	18	18	9	9	9	9	191	469	31	6
hsa-miR-10b-5p	445.132	158.48	315.491	176.967	469.77	323.83	166.803	92.9593	318.4	277.065	87.0603	264.604	124.647	428.343	432.79	338.845	284.52	150.425	628.182	687.896	189.535	79.6075	176.677	235.715	211.048	29	31	62	25	26	41	77	58	116	42	28	37	67	34	29	60	12	5	30	55	64	73	43	31
hsa-miR-140-3p	184.197	199.378	198.453	162.814	343.294	276.441	296.779	184.314	293.697	13.197	155.466	42.9079	411.147	239.37	164.156	768.05	355.644	180.543	418.796	112.563	299.108	546.348	258.853	235.715	250.751	12	39	39	23	19	35	137	115	107	2	50	6	221	19	11	136	15	6	20	9	101	501	63	31
hsa-miR-340-5p	445.132	454.993	407.083	417.642	252.953	663.447	294.614	243.617	480.346	79.158	295.386	178.788	145.11	0	328.324	33.8857	308.22	601.767	335.027	337.69	387.95	145.038	82.1764	53.2262	85.6733	29	89	80	59	14	84	136	152	175	12	95	25	78	0	22	6	13	20	16	27	131	133	20	7
hsa-miR-98-5p	276.287	245.389	167.92	332.699	90.3404	276.441	535.068	360.615	337.616	666.273	289.167	421.932	156.273	12.5952	522.331	107.303	71.1242	120.34	188.45	250.147	627.829	287.896	106.83	30.4159	227.765	18	48	33	47	5	35	247	225	123	101	93	59	84	1	35	19	3	4	9	20	212	264	26	4
hsa-miR-7-5p	260.935	204.491	167.92	169.886	343.294	189.556	262.119	120.206	156.454	639.887	96.3877	364.722	325.57	604.706	790.953	400.965	331.944	481.394	146.577	237.631	118.458	158.125	156.133	273.733	238.212	17	40	33	24	19	24	121	75	57	97	31	51	175	48	53	71	14	16	7	19	40	145	38	36
hsa-miR-155-5p	153.494	214.717	234.071	375.171	271.021	379.113	541.567	557.751	546.224	395.806	569.007	622.169	267.896	37.8007	0	214.6	237.096	270.799	439.732	112.563	515.293	32.7155	69.8498	53.2262	79.4041	10	42	46	53	15	48	250	348	199	60	183	87	144	3	0	38	10	9	21	9	174	30	17	7
hsa-miR-1-3p	30.7023	347.632	91.5915	70.789	144.545	0	64.987	129.821	244.291	26.386	87.0603	336.117	223.246	100.792	29.8511	609.919	3509.02	361.054	691.015	150.088	802.558	78.5168	78.0667	7.60235	71.0456	2	68	18	10	8	0	30	81	89	4	28	47	120	8	2	108	148	12	33	12	271	72	19	1
hsa-miR-15a-5p	214.882	311.846	488.503	339.771	379.43	371.219	262.119	102.574	266.25	316.648	214.544	600.72	225.107	503.929	477.554	389.674	142.248	270.799	230.347	175.097	370.181	567.068	152.026	159.679	173.436	14	61	96	48	21	47	121	64	97	48	69	84	121	40	32	69	6	9	11	14	125	520	37	21
hsa-miR-629-5p	460.483	214.717	351.109	176.967	415.566	489.692	350.936	568.971	137.243	422.192	295.386	300.355	178.599	415.733	149.23	440.496	71.1242	180.543	209.386	325.186	411.645	307.525	398.553	288.941	211.048	30	42	69	25	23	62	162	355	50	64	95	42	96	33	10	78	3	6	10	26	139	282	97	38
hsa-miR-339-5p	138.143	102.242	376.55	474.267	271.021	276.441	688.875	294.902	472.111	389.208	771.114	343.263	600.906	1184.22	0	237.194	118.548	150.425	20.936	37.5251	518.255	75.2455	110.937	15.2079	98.2105	9	20	74	67	15	35	318	184	172	59	248	48	323	94	0	42	5	5	1	3	175	69	27	2
hsa-miR-363-3p	506.52	495.891	366.372	361.007	487.838	402.807	387.762	205.151	268.994	98.9535	80.842	128.724	215.806	50.396	119.392	463.091	569.04	842.447	335.027	175.097	254.685	847.33	234.2	144.471	181.794	33	97	72	51	27	51	179	128	98	15	26	18	116	4	8	82	24	28	16	14	86	777	57	19
hsa-miR-15b-5p	199.548	414.095	361.287	276.064	271.021	315.923	327.106	346.191	450.155	567.327	376.228	436.235	191.621	12.5952	582.02	412.262	284.52	541.597	251.283	137.584	734.444	415.486	201.33	159.679	188.062	13	81	71	39	15	40	151	216	164	86	121	61	103	1	39	73	12	18	12	11	248	381	49	21
hsa-miR-361-3p	138.143	373.197	427.438	297.3	72.2723	505.48	489.578	666.737	510.541	112.143	842.629	464.84	519.049	1033.05	44.7766	214.6	260.796	180.543	272.219	175.097	307.993	140.677	254.744	38.0182	137.913	9	73	84	42	4	64	226	416	186	17	271	65	279	82	3	38	11	6	13	14	104	129	62	5
hsa-miR-184	92.0898	230.05	55.9733	353.935	1517.72	118.473	75.8196	339.778	1021.08	3331.38	43.5322	364.722	33.4867	453.533	104.466	101.651	284.52	0	167.514	87.5545	0	33.8062	61.6329	319.354	12.5372	6	45	11	50	84	15	35	212	372	505	14	51	18	36	7	18	12	0	8	7	0	31	15	42
hsa-miR-106b-3p	706.068	398.756	488.503	332.699	379.43	426.502	799.355	839.831	365.063	362.822	500.602	185.934	355.334	428.343	149.23	225.897	237.096	180.543	272.219	150.088	512.334	195.202	168.46	30.4159	121.196	46	78	96	47	21	54	369	524	133	55	161	26	191	34	10	40	10	6	13	12	173	179	41	4
hsa-miR-192-5p	168.846	214.717	295.136	268.992	180.681	197.451	127.809	145.848	301.933	402.405	286.058	357.566	128.368	176.378	2939.95	67.7713	545.316	391.139	439.732	662.876	299.108	434.025	349.247	144.471	480.605	11	42	58	38	10	25	59	91	110	61	92	50	69	14	197	12	23	13	21	53	101	398	85	19
hsa-let-7e-5p	322.34	373.197	157.742	184.049	108.408	394.913	519.904	397.479	675.231	1655.79	366.9	371.868	829.736	188.974	820.791	564.742	355.644	391.139	418.796	425.245	577.485	139.586	102.72	91.2444	156.719	21	73	31	26	6	50	240	248	246	251	118	52	446	15	55	100	15	13	20	34	195	128	25	12
hsa-miR-326	537.222	414.095	697.133	389.325	397.498	560.775	285.947	434.34	543.48	382.617	2415.95	629.325	539.514	655.102	0	220.251	237.096	150.425	251.283	437.749	473.833	93.7846	209.547	22.8103	66.8669	35	81	137	55	22	71	132	271	198	58	777	88	290	52	0	39	10	5	12	35	160	86	51	3
hsa-miR-431-5p	214.882	291.4	483.411	884.828	54.2042	339.618	311.943	2062.72	310.168	65.969	298.495	386.171	303.244	188.974	44.7766	50.8285	331.944	30.085	732.887	175.097	2321.79	185.387	246.527	22.8103	110.748	14	57	95	125	3	43	144	1287	113	10	96	54	163	15	3	9	14	1	35	14	784	170	60	3
hsa-miR-485-3p	46.0535	219.83	228.985	1245.84	144.545	165.862	218.794	2460.2	329.38	0	1340.12	579.261	649.276	340.146	14.9255	327.548	142.248	90.255	167.514	100.059	1113.51	79.6075	242.42	0	85.6733	3	43	45	176	8	21	101	1535	120	0	431	81	349	27	1	58	6	3	8	8	376	73	59	0
hsa-miR-99b-5p	491.169	424.321	432.523	382.243	325.225	410.701	279.448	230.795	636.804	936.747	998.094	729.444	1132.98	1385.79	149.23	530.856	189.672	631.852	355.988	512.799	618.944	53.4352	209.547	83.6421	87.7626	32	83	85	54	18	52	129	144	232	142	321	102	609	110	10	94	8	21	17	41	209	49	51	11
hsa-miR-1306-5p	1120.5	700.382	549.562	764.495	523.974	821.415	327.106	860.668	573.671	613.501	1483.15	586.418	433.472	743.284	313.398	259.782	189.672	210.628	335.027	412.74	201.378	35.9868	189.003	30.4159	137.913	73	137	108	108	29	104	151	537	209	93	477	82	233	59	21	46	8	7	16	33	68	33	46	4
hsa-miR-19b-3p	260.935	664.597	457.97	516.739	415.566	323.83	249.121	328.561	483.09	441.988	326.481	615.023	647.417	705.498	268.622	536.508	1185.48	511.479	837.593	300.177	829.211	785.171	258.853	243.317	321.796	17	130	90	73	23	41	115	205	176	67	105	86	348	56	18	95	50	17	40	24	280	720	63	32
hsa-miR-27a-3p	537.222	628.806	997.355	743.26	596.247	710.837	446.25	451.972	656.016	573.918	488.165	157.329	349.755	680.293	194.007	180.72	497.892	661.937	523.502	450.253	1160.9	415.486	271.18	38.0182	236.123	35	123	196	105	33	90	206	282	239	87	157	22	188	54	13	32	21	22	25	36	392	381	66	5
hsa-miR-139-3p	506.52	577.688	315.491	637.081	271.021	931.994	548.066	862.271	219.588	738.84	3019.16	643.628	306.964	491.319	194.007	254.137	189.672	180.543	711.951	850.489	204.341	56.7065	189.003	53.2262	125.375	33	113	62	90	15	118	253	538	80	112	971	90	165	39	13	45	8	6	34	68	69	52	46	7
hsa-miR-142-5p	368.376	485.665	575.003	601.682	523.974	821.415	381.263	278.876	477.602	1372.13	789.769	550.656	266.037	289.75	761.102	276.725	616.441	1143.33	481.604	487.778	953.591	805.891	205.44	106.452	227.765	24	95	113	85	29	104	176	174	174	208	254	77	143	23	51	49	26	38	23	39	322	739	50	14
hsa-miR-186-5p	414.43	388.53	519.029	382.243	343.294	584.47	500.408	581.793	477.602	606.902	516.147	657.931	455.796	365.352	388.014	474.382	853.537	451.309	900.401	200.118	1294.16	1249.73	295.833	190.091	365.677	27	76	102	54	19	74	231	363	174	92	166	92	245	29	26	84	36	15	43	16	437	1146	72	25
hsa-miR-134-5p	107.441	388.53	442.701	722.024	289.089	394.913	743.03	3641.41	230.567	0	450.851	150.183	714.39	25.1904	14.9255	485.679	616.441	120.34	711.951	450.253	1563.65	34.8961	476.62	22.8103	114.927	7	76	87	102	16	50	343	2272	84	0	145	21	384	2	1	86	26	4	34	36	528	32	116	3
hsa-miR-335-5p	920.95	1426.32	386.728	842.356	451.702	584.47	229.624	471.204	483.09	699.257	562.789	750.893	539.514	125.982	477.554	897.941	900.96	391.139	691.015	1013.08	962.476	348.965	217.766	129.263	221.496	60	279	76	119	25	74	106	294	176	106	181	105	290	10	32	159	38	13	33	81	325	320	53	17
hsa-miR-29c-3p	813.509	608.36	798.902	488.431	505.906	797.721	489.578	488.833	672.487	415.594	768.005	786.654	433.472	314.956	432.79	338.845	900.96	812.362	984.17	312.681	1092.78	749.183	205.44	197.697	344.781	53	119	157	69	28	101	226	305	245	63	247	110	233	25	29	60	38	27	47	25	369	687	50	26
hsa-miR-181a-5p	598.627	833.297	697.133	962.698	1427.38	1042.56	1026.81	589.805	738.361	554.13	270.512	486.289	848.339	251.965	641.71	502.622	450.492	451.309	335.027	525.303	1590.3	116.685	78.0667	15.2079	89.852	39	163	137	136	79	132	474	368	269	84	87	68	456	20	43	89	19	15	16	42	537	107	19	2
hsa-miR-10a-5p	276.287	526.563	513.944	757.413	560.111	647.647	342.269	716.423	1150.09	778.423	236.308	822.406	515.329	2532.21	641.71	135.537	687.588	511.479	774.785	1125.65	725.559	220.284	378.007	212.905	367.766	18	103	101	107	31	82	158	447	419	118	76	115	277	201	43	24	29	17	37	90	245	202	92	28
hsa-miR-660-5p	859.562	945.771	1526.56	941.463	993.744	2353.67	693.206	939.203	1218.71	415.594	226.98	164.485	558.118	0	179.081	508.268	284.52	120.34	439.732	900.519	456.063	428.572	940.913	190.091	296.721	56	185	300	133	55	298	320	586	444	63	73	23	300	0	12	90	12	4	21	72	154	393	229	25
hsa-miR-28-3p	429.781	674.817	809.08	729.096	361.362	679.248	1044.14	910.352	732.873	600.304	1458.27	693.682	796.247	755.879	417.865	417.908	426.768	631.852	711.951	1225.7	1602.15	516.904	825.866	106.452	407.469	28	132	159	103	20	86	482	568	267	91	469	97	428	60	28	74	18	21	34	98	541	474	201	14
hsa-miR-30e-5p	1013.04	1727.94	982.092	1040.56	794.996	1326.89	522.07	750.079	878.348	580.516	811.533	1001.19	491.144	163.768	253.696	406.616	995.808	361.054	1067.94	562.829	1205.31	706.653	472.51	319.354	455.529	66	338	193	147	44	168	241	468	320	88	261	140	264	13	17	72	42	12	51	45	407	648	115	42
hsa-miR-361-5p	690.717	1272.96	1445.15	991.006	542.042	853.004	931.497	1631.58	1078.72	1273.18	942.125	665.077	907.872	881.861	238.783	903.587	497.892	421.224	481.604	575.333	1006.9	286.806	534.143	144.471	259.108	45	249	284	140	30	108	430	1018	393	193	303	93	488	70	16	160	21	14	23	46	340	263	130	19
hsa-miR-29a-3p	1151.18	633.919	1073.68	1153.82	1156.36	1555.95	916.331	1097.87	801.494	3377.55	789.769	643.628	340.453	478.724	865.568	146.834	355.644	270.799	544.438	387.719	1110.55	723.011	189.003	174.886	183.884	75	124	211	163	64	197	423	685	292	512	254	90	183	38	58	26	15	9	26	31	375	663	46	23
hsa-let-7d-5p	414.43	552.123	697.133	736.178	650.451	450.196	2205.26	1418.42	1015.59	1332.55	883.048	1308.71	1000.89	113.387	1447.59	841.467	355.644	1564.55	376.924	287.661	1273.43	641.223	398.553	152.073	440.903	27	108	137	104	36	57	1018	885	370	202	284	183	538	9	97	149	15	52	18	23	430	588	97	20
hsa-miR-197-3p	1473.52	1482.55	915.934	2088.2	1210.56	1232.12	535.068	1604.34	1290.08	534.343	1710.13	994.047	1114.38	1410.98	328.324	666.393	426.768	421.224	335.027	1063.11	485.68	87.2414	443.75	190.091	169.256	96	290	180	295	67	156	247	1001	470	81	550	139	599	112	22	118	18	14	16	85	164	80	108	25
hsa-let-7d-3p	1442.82	1569.46	931.204	1083.03	957.608	1350.59	701.87	1625.17	1542.6	567.327	2188.97	450.538	755.32	1083.43	596.946	564.742	616.441	842.447	397.86	1350.77	651.52	213.741	751.907	304.149	476.425	94	307	183	153	53	171	324	1014	562	86	704	63	406	86	40	100	26	28	19	108	220	196	183	40
hsa-miR-3615	1135.83	1022.45	2132.1	785.731	1228.63	1050.47	515.574	687.572	634.057	593.713	1927.78	1716.33	1090.19	2998.36	970.034	988.301	450.492	361.054	628.182	800.46	195.456	389.314	854.626	729.955	468.067	74	200	419	111	68	133	238	429	231	90	620	240	586	238	65	175	19	12	30	64	66	357	208	96
hsa-miR-125b-5p	475.817	444.767	457.97	651.235	596.247	663.447	381.263	705.203	1141.85	9044.19	917.252	2703.23	589.745	818.87	2477.31	705.93	995.808	601.767	376.924	437.749	580.448	147.22	160.243	258.525	200.6	31	87	90	92	33	84	176	440	416	1371	295	378	317	65	166	125	42	20	18	35	196	135	39	34
hsa-miR-128-3p	1458.17	1150.26	1231.43	1281.23	867.268	1366.39	1037.64	1096.27	1224.2	1378.73	1243.73	1015.5	1203.67	1070.84	1014.8	892.29	1019.51	1233.62	628.182	1075.62	2010.83	547.438	801.213	197.697	574.635	95	225	242	181	48	173	479	684	446	209	400	142	647	85	68	158	43	41	30	86	679	502	195	26
hsa-miR-125a-5p	1350.73	1324.08	1022.8	983.934	740.791	1082.06	628.219	751.682	2621.32	3146.67	1486.26	1430.27	3471.49	2859.76	880.493	1022.18	379.344	752.192	858.529	362.711	1101.67	105.78	324.593	91.2444	142.091	88	259	201	139	41	137	290	469	955	477	478	200	1866	227	59	181	16	25	41	29	372	97	79	12
hsa-miR-27b-3p	1688.4	1503.01	1144.92	1415.73	1391.24	2614.31	1189.28	1915.27	1320.27	1411.71	1651.05	243.145	578.582	970.058	656.635	118.594	1304.03	1684.93	1633.31	1225.7	1868.68	539.805	686.166	296.544	1120.02	110	294	225	200	77	331	549	1195	481	214	531	34	311	77	44	21	55	56	78	98	631	495	167	39
hsa-miR-148a-3p	1059.09	1364.97	1282.31	1260	1445.45	1295.31	1061.47	1134.74	1679.84	1609.62	1088.26	1044.1	911.592	566.921	1149.12	508.268	2181.29	1594.67	3015.32	2038.67	2416.55	906.218	1207.98	1087.33	1521.22	69	267	252	178	80	164	490	708	612	244	350	146	490	45	77	90	92	53	144	163	816	831	294	143
hsa-miR-625-3p	1028.39	1635.93	2864.85	2838.53	2547.62	2890.75	517.739	1940.91	1347.72	2315.47	1321.46	3725.87	1153.44	692.903	1059.57	604.273	569.04	872.532	1067.94	913.023	494.565	471.102	1442.18	441.014	336.423	67	320	563	401	141	366	239	1211	491	351	425	521	620	55	71	107	24	29	51	73	167	432	351	58
hsa-miR-484	2824.25	2361.87	3333	2229.77	3198.07	2559.02	1293.26	1984.18	2014.71	316.648	1812.74	1237.19	1302.27	1096.04	790.953	626.862	995.808	692.022	1151.68	775.451	426.451	468.922	1076.5	1003.69	378.214	184	462	655	315	177	324	597	1238	734	48	583	173	700	87	53	111	42	23	55	62	144	430	262	132
hsa-let-7c-5p	583.276	741.28	559.74	778.649	1228.63	671.354	1041.98	1780.64	2489.57	5165.28	1103.81	5056.03	1056.7	844.076	6745.46	869.701	1564.82	1022.99	1528.61	562.829	666.33	93.7846	262.963	448.616	338.512	38	145	110	110	68	85	481	1111	907	783	355	707	568	67	452	154	66	34	73	45	225	86	64	59
hsa-miR-20a-5p	1488.87	1656.37	1582.54	1521.91	1156.36	1334.8	1130.79	1115.5	1460.25	1550.25	951.453	1444.58	814.853	1234.62	761.102	1225.49	1825.64	1895.52	1507.67	1375.79	1830.18	3516.91	1002.54	562.674	1182.7	97	324	311	215	64	169	522	696	532	235	306	202	438	98	51	217	77	63	72	110	618	3225	244	74
hsa-miR-382-5p	598.627	1017.34	452.878	1925.39	325.225	955.688	1078.8	5914.09	741.109	145.127	2139.22	1094.17	1227.86	1007.84	850.642	542.153	1778.22	90.255	1842.7	1475.85	5620.85	844.059	1680.49	98.8468	823.297	39	199	89	272	18	121	498	3690	270	22	688	153	660	80	57	96	75	3	88	118	1898	774	409	13
hsa-miR-409-3p	337.674	950.878	1022.8	2739.44	379.43	616.058	942.327	6018.27	861.88	0	2876.13	1458.88	2105.96	1045.64	298.473	564.742	806.136	210.628	1130.75	1350.77	6008.81	515.814	1327.14	106.452	562.098	22	186	201	387	21	78	435	3755	314	0	925	204	1132	83	20	100	34	7	54	108	2029	473	323	14
hsa-miR-22-3p	1734.46	1697.27	1887.85	1097.19	1391.24	1895.56	1462.23	884.71	1479.47	1358.94	1190.87	1466.03	1255.77	944.853	955.108	1061.71	2181.29	1594.67	2659.36	687.896	2058.22	2910.58	1343.57	813.594	1237.03	113	332	371	155	77	240	675	552	539	206	383	205	675	75	64	188	92	53	127	55	695	2669	327	107
hsa-miR-432-5p	399.079	869.088	681.864	2166.06	325.225	418.608	1414.57	14161.8	592.886	0	3606.82	1694.88	2764.54	428.343	1014.8	2400.16	640.164	180.543	670.079	1125.65	3707.75	162.487	731.363	83.6421	330.155	26	170	134	306	18	53	653	8836	216	0	1160	237	1486	34	68	425	27	6	32	90	1252	149	178	11
hsa-miR-148b-3p	1995.39	2387.43	1806.43	2031.58	1933.28	2527.42	1594.37	1599.53	2160.19	2559.55	1909.13	1222.89	1142.28	869.266	1387.9	1536.1	1991.62	2376.95	2031.15	3139.3	3861.75	1122.14	1446.29	494.24	1264.2	130	467	355	287	107	320	736	998	787	388	614	171	614	69	93	272	84	79	97	251	1304	1029	352	65
hsa-miR-1307-3p	3468.92	2648.15	2727.46	2449.21	2583.76	3830.64	3673.99	3501.97	2135.49	811.408	5951.25	1265.8	3326.38	4220.36	104.466	1355.38	663.864	1444.21	1235.45	337.69	1267.51	169.03	797.103	205.299	307.169	226	518	536	346	143	485	1696	2185	778	123	1914	177	1788	335	7	240	28	48	59	27	428	155	194	27
hsa-miR-185-5p	1197.24	1998.9	1923.47	1762.58	1427.38	2606.41	2749	1679.67	1742.97	1556.84	1707.02	1036.96	1981.32	629.912	1611.74	2140.37	2181.29	2437.12	3036.28	1638.44	2902.23	4419.86	1507.92	1064.52	2300.63	78	391	378	249	79	330	1269	1048	635	236	549	145	1065	50	108	379	92	81	145	131	980	4053	367	140
hsa-miR-151a-3p	3453.57	3645.05	3068.39	2760.67	3017.39	5370.78	4980.26	4668.76	3186.76	2223.12	2655.36	2545.9	3354.29	2444.03	880.493	1457.03	2276.11	1715.01	2491.84	3026.74	3553.75	447.111	1705.15	304.149	783.595	225	713	603	390	167	680	2299	2913	1161	337	854	356	1803	194	59	258	96	57	119	242	1200	410	415	40
hsa-miR-744-5p	2793.55	2126.7	2890.29	3857.87	2836.71	4130.76	5363.68	6787.58	3266.36	3060.9	3466.9	2424.32	3917.99	2444.03	835.717	3252.91	1043.23	1624.76	1570.48	2063.69	2881.5	687.024	912.15	152.073	710.458	182	416	568	545	157	523	2476	4235	1190	464	1115	339	2106	194	56	576	44	54	75	165	973	630	222	20
hsa-miR-342-3p	1335.38	1492.78	2849.59	2442.14	3830.45	4494.08	2138.11	2937.81	3334.98	2143.95	8410.73	5292.02	3525.44	5593.56	1164.04	1462.68	1588.55	2106.15	1947.4	3364.43	1987.14	1588.88	2173.55	1224.2	1287.18	87	292	560	345	212	569	987	1833	1215	325	2705	740	1895	444	78	259	67	70	93	269	671	1457	529	161
hsa-miR-101-3p	2732.15	2622.59	3241.4	2562.47	2204.31	3317.25	1979.97	1652.42	2061.38	2374.84	1856.27	2996.43	1750.63	1297.61	2775.78	2575.22	4931.59	3911.42	5339.65	3527.02	2490.59	4357.7	2933.67	2668.9	2810.49	178	513	637	362	122	420	914	1031	751	360	597	419	941	103	186	456	208	130	255	282	841	3996	714	351
hsa-let-7g-5p	1703.76	2004.01	2478.12	3050.9	1987.49	1990.35	3799.64	4373.86	3255.38	6504.43	3927.08	3711.57	2574.78	1121.23	4521.85	2722.06	1707.1	3460.11	2114.92	1338.27	3953.55	2543.08	1466.84	1726.04	1960.03	111	392	487	431	110	252	1754	2729	1186	986	1263	519	1384	89	303	482	72	115	101	107	1335	2332	357	227
hsa-miR-150-5p	2962.4	1819.97	2920.82	2604.94	4751.93	3214.57	864.342	2003.42	3642.4	4736.49	18245.5	4441.01	2798.03	10103.7	1014.8	1665.99	1375.15	1384.04	1570.48	1125.65	746.287	1041.44	1150.46	1178.57	422.096	193	356	574	368	263	407	399	1250	1327	718	5868	621	1504	802	68	295	58	46	75	90	252	955	280	155
hsa-miR-320a	2164.24	2949.78	3500.92	2576.62	3143.87	3893.81	4832.95	4875.52	3702.79	2744.26	2888.56	2746.13	3765.43	1977.9	2686.24	5257.75	3366.77	1444.21	3287.54	1813.54	2031.56	4167.95	2132.46	1581.57	1790.77	141	577	688	364	174	493	2231	3042	1349	416	929	384	2024	157	180	931	142	48	157	145	686	3822	519	208
hsa-miR-142-3p	1120.5	1738.17	4559.34	2696.96	5474.65	3261.97	10194.5	2424.94	2530.74	5481.93	2248.04	5549.48	3017.56	1247.21	1432.66	4235.56	3532.74	9026.37	2826.87	1213.2	6038.42	472.193	1647.62	441.014	1483.61	73	340	896	381	303	413	4706	1513	922	831	723	776	1622	99	96	750	149	300	135	97	2039	433	401	58
hsa-miR-143-3p	3315.42	3455.89	3775.7	5577.97	2981.25	1863.98	1997.3	2452.18	3439.29	4828.85	2630.49	2395.71	1555.29	2053.49	5074.02	2795.48	5050.14	4091.96	3287.54	2789.11	13667.1	3860.42	1318.92	441.014	1239.12	216	676	742	788	165	236	922	1530	1253	732	846	335	836	163	340	495	213	136	157	223	4615	3540	321	58
hsa-miR-425-5p	3422.86	4427.22	4574.6	4544.49	2041.69	5212.81	3513.69	3917.08	4943.46	1471.08	3271.01	3497.03	4308.67	2532.21	2014.68	3337.62	3840.96	3249.48	4878.98	3664.61	3882.48	2560.53	4651.14	2220.28	2453.17	223	866	899	642	113	660	1622	2444	1801	223	1052	489	2316	201	135	591	162	108	233	293	1311	2348	1132	292
hsa-miR-23a-3p	4313.13	5015.13	5342.97	4424.15	3378.75	6200.09	3665.33	4982.9	5994.73	3093.89	2925.88	3611.45	3637.07	2116.48	2895.18	3518.34	3912.09	3129.14	3350.37	2401.38	7471.77	2970.56	2387.2	570.277	1830.48	281	981	1050	625	187	785	1692	3109	2184	469	941	505	1955	168	194	623	165	104	160	192	2523	2724	581	75
hsa-miR-584-5p	4036.84	4074.47	3093.83	4325.05	4083.41	6176.4	7610.11	6229.83	5390.87	2394.63	3140.42	3010.74	2811.05	1007.84	2223.62	1468.33	3532.74	4693.7	5255.88	9255.32	4193.43	2532.18	4827.82	608.295	2543.02	263	797	608	611	226	782	3513	3887	1964	363	1010	421	1511	80	149	260	149	156	251	740	1416	2322	1175	80
hsa-miR-24-3p	4712.21	5204.28	3902.91	4388.76	3902.73	6160.61	4707.3	6008.65	4487.81	3390.75	3239.92	4019.08	3285.45	1058.24	1880.37	2993.13	4647.07	4753.9	5025.56	3326.92	7889.34	3735.01	3307.57	585.485	2963.03	307	1018	767	620	216	780	2173	3749	1635	514	1042	562	1766	84	126	530	196	158	240	266	2664	3425	805	77
hsa-miR-199b-3p	6431.31	8317.65	4157.34	6809.66	4318.29	5520.84	4525.34	6391.7	4111.77	3410.54	4011.03	2903.46	2096.66	1096.04	2507.16	3230.33	3722.41	4001.67	4229.84	6391.17	8333.56	2160.31	2732.34	486.638	2492.87	419	1627	817	962	239	699	2089	3988	1498	517	1290	406	1127	87	168	572	157	133	202	511	2814	1981	665	64
hsa-miR-451a	3914.05	3501.9	5790.76	3065.05	3541.36	4873.2	1975.64	1178.01	4441.15	1985.63	777.332	3182.37	3084.53	1675.54	3298.12	4026.61	7705.62	6318.45	6407.59	1888.59	1089.82	16162.5	5633.14	3741.02	3025.72	255	685	1138	433	196	617	912	735	1618	301	250	445	1658	133	221	713	325	210	306	151	368	14821	1371	492
hsa-miR-423-3p	4420.57	3517.24	6727.05	5379.76	7209.18	9367.28	5773.11	8992.94	7229.91	316.648	14268.7	5349.23	4336.57	5316.4	716.338	1530.45	1588.55	1414.13	1779.89	2151.24	2917.04	1923.67	1980.43	304.149	906.879	288	688	1322	760	399	1186	2665	5611	2634	48	4589	748	2331	422	48	271	67	47	85	172	985	1764	482	40
hsa-miR-328-3p	4205.67	3670.6	4671.28	5330.22	5041.02	5584.03	4081.25	8255.68	5116.38	1886.68	26006.4	5892.74	8139.22	9121.04	2999.64	3540.93	924.684	1203.5	1382.03	4064.84	2585.36	412.215	1635.3	159.679	541.202	274	718	918	753	279	707	1884	5151	1864	286	8364	824	4375	724	201	627	39	40	66	325	873	378	398	21
hsa-miR-30d-5p	8764.38	7428.12	7052.72	7644.93	5257.83	11942.1	4514.51	11284.8	8034.15	2902.59	5304.51	3225.28	4412.85	5555.76	1880.37	2575.22	2560.63	1955.73	2952.51	3401.96	4146.05	2081.79	3241.83	1307.83	1874.36	571	1453	1386	1080	291	1512	2084	7041	2927	440	1706	451	2372	441	126	456	108	65	141	272	1400	1909	789	172
hsa-miR-26b-5p	3729.85	5868.88	6757.58	8487.3	5583.06	5955.25	6180.37	7231.53	8270.2	11999.5	5400.9	9089.41	5145.85	2229.87	2925.03	5263.4	3366.77	6348.54	3476.01	2238.79	10753.1	1623.78	1927.02	1262.21	2269.29	243	1148	1328	1199	309	754	2853	4512	3013	1819	1737	1271	2766	177	196	932	142	211	166	179	3631	1489	469	166
hsa-miR-26a-5p	2962.4	6354.55	8192.55	10653.4	5908.28	6673.98	10950.5	8510.52	9321.48	10792.3	6389.67	10348.1	6025.81	1801.52	2820.56	5585.3	3248.22	6408.71	2785	1200.7	16208.1	3861.51	1602.43	395.394	2146	193	1243	1610	1505	327	845	5055	5310	3396	1636	2055	1447	3239	143	189	989	137	213	133	96	5473	3541	390	52
hsa-miR-103a-3p	3468.92	4861.77	10197.4	7064.49	6143.17	8474.78	17232.7	10839.3	7002.09	8701.16	5385.35	10920.2	7536.45	1763.74	1358.05	6810.79	2584.36	6589.25	3601.65	2088.7	13756	3781.91	1557.23	463.824	2490.79	226	951	2004	998	340	1073	7955	6763	2551	1319	1732	1527	4051	140	91	1206	109	219	172	167	4645	3468	379	61
hsa-miR-221-3p	8442.06	9002.7	9169.55	9032.34	6992.37	12115.8	12642.4	20422	8528.22	8846.29	7779.54	7094.17	6991.35	5971.51	4223.37	5263.4	4741.92	4152.13	5507.16	2739.08	8993.96	2416.58	2822.74	296.544	1746.89	550	1761	1802	1276	387	1534	5836	12742	3107	1341	2502	992	3758	474	283	932	200	138	263	219	3037	2216	687	39
hsa-miR-4433b-5p	16193.4	14529.1	5592.31	16613.6	10678.3	12376.5	6689.44	11898.7	12571.4	4716.7	29209	5528.02	7871.32	4988.85	4924.78	6223.46	1707.1	1805.27	1989.28	4340	1744.3	316.249	1286.05	190.091	353.14	1055	2842	1099	2347	591	1567	3088	7424	4580	715	9394	773	4231	396	330	1102	72	60	95	347	589	290	313	25
hsa-miR-126-5p	11373.8	12652.9	8100.96	8841.22	7082.71	8695.93	4334.7	7399.82	7680.06	8694.56	8432.5	7673.43	4723.54	2683.4	5387.41	5596.59	6875.79	10320.1	6784.49	10543.6	14792.5	7969.48	4852.47	1193.78	5175.9	741	2475	1592	1249	392	1101	2001	4617	2798	1318	2712	1073	2539	213	361	991	290	343	324	843	4995	7308	1181	157
hsa-miR-191-5p	3514.97	4238.07	6915.33	11389.5	4137.61	7582.28	11825.7	11498	9900.64	8549.43	12350.2	10290.8	12596.7	3502.27	3701.05	7883.8	2560.63	5957.4	2910.64	3727.14	27941.4	3326.07	2724.12	539.861	3383.04	229	829	1359	1609	229	960	5459	7174	3607	1296	3972	1439	6771	278	248	1396	108	198	139	298	9435	3050	663	71
hsa-miR-199a-3p	13092.9	17228.3	8151.84	13591	8636.58	10496.7	8732.23	13022.2	8432.15	6425.27	8217.95	5792.62	4239.84	2708.59	5521.73	5963.68	9554.97	9808.65	8375.9	13545.3	16800.4	4135.23	5579.73	805.992	4946.05	853	3370	1602	1920	478	1329	4031	8125	3072	974	2643	810	2279	215	370	1056	403	326	400	1083	5673	3792	1358	106
hsa-miR-25-3p	7214.12	8108.05	7831.27	7666.17	5890.21	7361.14	9085.34	7685.11	7180.5	5514.91	5245.43	5928.5	8198.75	6941.56	5894.82	6709.14	9578.69	7852.92	10428	12132	7297.04	13130.9	14121.9	9861.99	13369.2	470	1586	1539	1083	326	932	4194	4795	2616	836	1687	829	4407	551	395	1188	404	261	498	970	2464	12041	3437	1297
hsa-miR-21-5p	18403.7	22678	13642.4	14723.6	17273.1	15780.6	9856.53	9321.5	8673.7	12520.7	6703.71	8345.67	6009.07	5026.64	7327.48	3659.53	12115.6	12426.3	12773.3	11944.4	13107.4	4028.36	5752.3	3581.34	4212.6	1199	4436	2681	2080	956	1998	4550	5816	3160	1898	2156	1167	3230	399	491	648	511	413	610	955	4426	3694	1400	471
hsa-miR-93-5p	9961.62	10817.5	10009.2	10568.4	7895.79	12708.2	20391.1	19468.4	11193.5	11082.6	10913.7	11513.7	12466.5	9624.95	8640.75	14288	8891.1	8063.55	9799.83	9643.05	12749.1	10480.9	7182.15	4387.33	9173.28	649	2116	1967	1493	437	1609	9413	12147	4078	1680	3510	1610	6701	764	579	2530	375	268	468	771	4305	9611	1748	577
hsa-miR-122-5p	3392.18	1865.98	3989.42	6929.99	4444.77	7400.62	3175.75	13599.2	24231.4	4571.57	14620.1	18128.8	11930.7	7193.51	89123.7	5415.88	21077.9	2918.51	7056.71	17697.7	14955.4	1548.53	5608.49	32445	20335.8	221	365	784	979	246	937	1466	8485	8828	693	4702	2535	6413	571	5972	959	889	97	337	1415	5050	1420	1365	4267
hsa-miR-423-5p	12003.1	14794.9	11388.2	12847.7	14364.2	17763.1	18840.1	25012.3	15741.7	10548.3	16156.1	9139.47	13296.2	8503.72	9178.01	10323.5	18185.3	15134.2	19913.7	37008.8	16095.5	13174.5	18275.9	9017.98	15134.9	782	2894	2238	1815	795	2249	8697	15606	5735	1599	5196	1278	7147	675	615	1828	767	503	951	2959	5435	12081	4448	1186
hsa-let-7f-5p	8871.82	12249	13571.1	18928.3	20109.9	14398.4	43405.5	19506.9	17081.1	43380.5	18901.6	25852.3	16291.5	6676.99	18251.6	18546.1	10787.9	27620.7	7643.02	9517.97	27538.6	7130.88	6261.79	2881.8	10013.3	578	2396	2667	2674	1113	1823	20037	12171	6223	6576	6079	3615	8757	530	1223	3284	455	918	365	761	9299	6539	1524	379
hsa-let-7a-5p	8058.31	9161.18	11688.4	12918.5	17959.8	11128.6	53561	23789.4	16271.4	45161.6	23105.4	22712.8	17214.2	8163.57	18684.3	28830.1	10882.7	25153.5	8501.54	8354.8	25255.3	12247.6	8032.67	4585.03	12178.1	525	1792	2297	1825	994	1409	24725	14843	5928	6846	7431	3176	9253	648	1252	5105	459	836	406	668	8528	11231	1955	603
hsa-miR-146a-5p	17313.9	26655.4	16741.3	19303.5	16803.4	25290.1	24875.3	17894.5	21558	17461.7	15770.5	18550.7	21225.2	12308.4	14819.1	18150.8	28261.9	21181.9	22782.5	21162.2	42363.7	15928.1	12889.3	2585.26	10577.5	1128	5214	3290	2727	930	3202	11483	11165	7854	2647	5072	2594	11409	977	993	3214	1192	704	1088	1692	14305	14606	3137	340
hsa-let-7i-5p	29010	24590	21041.1	26445.8	27951.4	25748.2	49839.4	44770.8	19875.4	38050.2	41736.5	28870.1	23621.4	10721	38487.9	22713.9	18066.7	23498.6	17275.3	25727.3	37506.9	23409	12272.9	10173.7	15646.8	1890	4810	4135	3736	1547	3260	23007	27934	7241	5768	13423	4037	12697	851	2579	4022	762	781	825	2057	12665	21466	2987	1338
hsa-miR-126-3p	36684.5	42166	36805.4	45508.6	35991.8	43392.8	37773.2	27281.7	38381.1	35715	26821.1	39475.6	20795.5	15772.8	18176.9	18947.1	28167	42845.1	33043	24339	83596.2	16413.3	14023.3	4820.74	13739	2390	8248	7233	6429	1992	5494	17437	17022	13983	5414	8626	5520	11178	1252	1218	3355	1188	1424	1578	1946	28228	15051	3413	634
hsa-let-7b-5p	28887.2	29032.6	21738.3	29107.4	26415.6	30321.2	56474.7	74445.4	30802.6	34474.8	68921.3	31408.9	51283.6	21278.2	84751.1	43897.4	17734.8	21693.4	21965.8	14108.1	33574.1	12274.8	10193.9	9512.22	8462.82	1882	5679	4272	4112	1462	3839	26070	46449	11222	5226	22166	4392	27566	1689	5679	7773	748	721	1049	1128	11337	11256	2481	1251
hsa-miR-223-3p	34781.3	54992.6	62914.7	49699.2	35341.3	53147.1	31378.4	50055	77259	35424.7	51670.8	39718.8	37254.4	22084.5	16669.6	21398.1	33051.2	28914.5	31912.2	26978	83839	26663.1	31341.8	3961.52	25426.1	2266	10757	12364	7021	1956	6729	14485	31231	28147	5370	16618	5554	20025	1753	1117	3789	1394	961	1524	2157	28310	24450	7628	521
hsa-miR-92a-3p	142870	117475	93232.3	115410	122827	94162.4	56923.1	110204	88773.6	60499.1	123049	99289.8	93843.8	144790	70916.9	79922.3	42558.7	33186.9	33796.8	62410.9	20869.4	18828.8	57712	66121.7	24425.2	9308	22979	18322	16304	6798	11922	26277	68760	32342	9171	39574	13884	50443	11493	4752	14152	1795	1103	1614	4990	7047	17266	14046	8696
hsa-miR-486-5p	190407	126452	160126	143980	193149	126956	110920	100858	137901	88937.8	139854	197378	265361	379871	220242	273104	100766	94145	95548.3	196025	17286.1	73861.7	215896	256024	113421	12405	24735	31468	20340	10690	16074	51203	62929	50240	13482	44979	27600	142637	30153	14758	48359	4250	3129	4563	15673	5837	67731	52545	33671
hsa-miR-16-5p	268242	296905	317540	259185	275738	281382	262136	178564	271325	357091	162907	247917	226147	199844	251895	289763	493871	477615	516082	377492	284090	629600	476738	537049	621865	17476	58077	62403	36615	15261	35626	121008	111412	98849	54131	52393	34667	121559	15863	16879	51309	20830	15874	24646	30182	95929	577342	116029	70630
[truncated: 1 more columns]

## Sheet: Final filtered miRNAs
Table S2 Final filtered miRNAs expression values
miRNA_id	CON1_Tpm	CON2_Tpm	CON3_Tpm	CON4_Tpm	CON5_Tpm	CON6_Tpm	CON7_Tpm	CON8_Tpm	CON9_Tpm	CON10_Tpm	CON11_Tpm	CON12_Tpm	CON13_Tpm	CON14_Tpm	AD1_Tpm	AD2_Tpm	AD3_Tpm	AD4_Tpm	AD5_Tpm	AD6_Tpm	AD7_Tpm	AD8_Tpm	AD9_Tpm	AD10_Tpm	AD11_Tpm	CON1_count	CON2_count	CON3_count	CON4_count	CON5_count	CON6_count	CON7_count	CON8_count	CON9_count	CON10_count	CON11_count	CON12_count	CON13_count	CON14_count	AD1_count	AD2_count	AD3_count	AD4_count	AD5_count	AD6_count	AD7_count	AD8_count	AD9_count	AD10_count
hsa-miR-145-5p	0	5.11302	61.0653	99.0966	0	23.6946	58.4881	22.4392	52.1502	131.938	49.7505	0	37.207	100.792	0	5.6457	47.4239	0	0	12.5044	159.918	18.5391	24.6532	0	16.717	0	1	12	14	0	3	27	14	19	20	16	0	20	8	0	1	2	0	0	1	54	17	6	0
hsa-miR-224-5p	15.3512	81.7964	127.216	92.0247	54.2042	71.0837	34.6603	19.2319	107.048	39.583	74.6237	0	63.2531	75.5864	104.466	22.5885	23.7003	60.17	20.936	37.5251	29.6167	4.36193	24.6532	0	20.8957	1	16	25	13	3	9	16	12	39	6	24	0	34	6	7	4	1	2	1	3	10	4	6	0
hsa-miR-335-3p	61.4047	92.0224	40.7102	113.26	108.408	126.367	86.6521	113.794	0	98.9535	37.3139	42.9079	26.0462	0	0	56.4742	0	60.17	20.936	0	50.3445	14.1765	57.5232	0	16.717	4	18	8	16	6	16	40	71	0	15	12	6	14	0	0	10	0	2	1	0	17	13	14	0
hsa-miR-491-5p	15.3512	30.6721	101.769	106.179	36.1362	78.9777	86.6521	110.589	76.857	6.5985	65.2962	42.9079	66.9734	0	0	0	23.7003	60.17	0	0	88.8457	9.81452	28.7603	0	4.17871	1	6	20	15	2	10	40	69	28	1	21	6	36	0	0	0	1	2	0	0	30	9	7	0
hsa-miR-374b-5p	15.3512	30.6721	55.9733	127.414	0	71.0837	69.3206	70.5201	115.284	158.324	62.1871	50.0641	18.6035	100.792	0	0	47.4239	30.085	0	0	106.611	33.8062	4.10971	0	12.5372	1	6	11	18	0	9	32	44	42	24	20	7	10	8	0	0	2	1	0	0	36	31	1	0
hsa-miR-331-3p	15.3512	46.0112	55.9733	42.4714	18.0681	134.273	36.8257	67.3152	63.1298	0	155.466	264.604	59.5329	0	0	56.4742	0	30.085	0	0	44.4229	30.5342	4.10971	0	29.2542	1	9	11	6	1	17	17	42	23	0	50	37	32	0	0	10	0	1	0	0	15	28	1	0
hsa-miR-598-3p	107.441	56.2373	30.5327	49.5533	126.477	94.7782	32.4949	92.9593	74.1094	26.386	87.0603	193.09	55.8126	314.956	0	0	71.1242	60.17	62.8081	100.059	44.4229	30.5342	28.7603	15.2079	16.717	7	11	6	7	7	12	15	58	27	4	28	27	30	25	0	0	3	2	3	8	15	28	7	2
hsa-miR-671-5p	61.4047	76.6834	61.0653	141.568	18.0681	118.473	225.293	57.698	60.3858	105.552	52.8596	121.577	33.4867	0	59.6896	45.1771	0	30.085	20.936	62.5339	59.2291	7.63389	8.21688	0	6.26914	4	15	12	20	1	15	104	36	22	16	17	17	18	0	4	8	0	1	1	5	20	7	2	0
hsa-miR-338-3p	30.7023	86.9094	45.7957	28.3176	108.408	126.367	56.3226	36.8637	68.6214	105.552	49.7505	35.7615	79.9976	62.9912	119.392	67.7713	23.7003	60.17	104.705	112.563	115.495	58.8878	12.3266	7.60235	10.4479	2	17	9	4	6	16	26	23	25	16	16	5	43	5	8	12	1	2	5	9	39	54	3	1
hsa-miR-375	30.7023	10.226	45.7957	261.91	144.545	47.3891	103.981	54.4931	107.048	0	99.4969	128.724	22.3237	352.742	0	79.0627	118.548	90.255	209.386	125.068	59.2291	11.9958	24.6532	45.6206	20.8957	2	2	9	37	8	6	48	34	39	0	32	18	12	28	0	14	5	3	10	10	20	11	6	6
hsa-miR-301a-3p	15.3512	71.5703	66.1509	106.179	18.0681	7.89409	32.4949	43.2735	82.345	224.293	52.8596	114.421	18.6035	0	179.081	16.9428	0	30.085	62.8081	87.5545	186.572	63.2497	24.6532	7.60235	68.9563	1	14	13	15	1	1	15	27	30	34	17	16	10	0	12	3	0	1	3	7	63	58	6	1
hsa-miR-2110	30.7023	132.921	122.124	56.6252	72.2723	47.3891	73.6541	59.3005	98.8125	0	171.011	71.5131	109.764	0	29.8511	11.2971	94.8477	60.17	104.705	87.5545	41.4599	21.8103	65.7401	68.4341	20.8957	2	26	24	8	4	6	34	37	36	0	55	10	59	0	2	2	4	2	5	7	14	20	16	9
hsa-miR-181a-2-3p	46.0535	76.6834	111.947	49.5533	90.3404	150.061	132.142	81.7397	87.8366	105.552	34.2006	85.8158	70.6959	0	0	28.24	0	30.085	104.705	12.5044	148.075	27.2629	20.5435	7.60235	20.8957	3	15	22	7	5	19	61	51	32	16	11	12	38	0	0	5	0	1	5	1	50	25	5	1
hsa-miR-144-5p	76.7386	66.4573	111.947	42.4714	198.749	94.7782	45.4928	14.4245	46.6623	92.355	34.2006	235.998	46.5109	0	134.317	11.2971	71.1242	240.713	62.8081	25.0088	26.6537	135.224	45.1966	22.8103	48.0606	5	13	22	6	11	12	21	9	17	14	11	33	25	0	9	2	3	8	3	2	9	124	11	3
hsa-miR-1304-3p	138.143	71.5703	76.3284	77.8609	72.2723	71.0837	47.6582	91.3569	79.601	0	124.374	0	85.5791	214.164	89.5406	84.7141	47.4239	90.255	104.705	300.177	76.9982	13.0865	73.957	0	25.0755	9	14	15	11	4	9	22	57	29	0	40	0	46	17	6	15	2	3	5	24	26	12	18	0
hsa-miR-421	122.792	76.6834	81.4139	56.6252	126.477	142.167	82.3185	35.2613	90.5806	19.7875	111.938	128.724	72.5549	0	44.7766	5.6457	23.7003	60.17	20.936	12.5044	74.0353	70.8836	49.3064	45.6206	41.7914	8	15	16	8	7	18	38	22	33	3	36	18	39	0	3	1	1	2	1	1	25	65	12	6
hsa-miR-345-5p	153.494	143.141	61.0653	56.6252	36.1362	78.9777	101.815	56.0956	115.284	0	139.92	28.6053	79.9976	50.396	44.7766	73.417	47.4239	0	41.8721	87.5545	124.38	55.6165	16.4363	0	25.0755	10	28	12	8	2	10	47	35	42	0	45	4	43	4	3	13	2	0	2	7	42	51	4	0
hsa-miR-107	15.3512	20.4461	96.6835	84.9428	54.2042	71.0837	123.478	105.781	93.3246	217.695	87.0603	7.15624	70.6959	0	0	39.5314	23.7003	60.17	104.705	0	142.149	53.4352	32.8701	15.2079	18.8064	1	4	19	12	3	9	57	66	34	33	28	1	38	0	0	7	1	2	5	0	48	49	8	2
hsa-miR-941	15.3512	61.3443	40.7102	56.6252	108.408	71.0837	99.6473	153.862	90.5806	138.529	62.1871	50.0641	156.273	289.75	0	0	71.1242	90.255	20.936	25.0088	74.0353	16.3578	8.21688	0	29.2542	1	12	8	8	6	9	46	96	33	21	20	7	84	23	0	0	3	3	1	2	25	15	2	0
hsa-miR-769-5p	76.7386	107.355	81.4139	28.3176	144.545	157.968	166.803	96.1642	79.601	85.7565	15.5457	164.485	83.7178	0	14.9255	0	0	0	146.577	25.0088	168.803	42.53	24.6532	7.60235	41.7914	5	21	16	4	8	20	77	60	29	13	5	23	45	0	1	0	0	0	7	2	57	39	6	1
hsa-miR-100-5p	46.0535	40.8982	106.861	7.08188	54.2042	55.2832	30.3268	35.2613	16.4675	1563.44	37.3139	157.329	22.3237	125.982	179.081	361.434	308.22	0	20.936	37.5251	47.3816	5.45259	4.10971	7.60235	8.3585	3	8	21	1	3	7	14	22	6	237	12	22	12	10	12	64	13	0	1	3	16	5	1	1
hsa-miR-99a-5p	107.441	97.1354	152.657	205.285	162.613	173.756	84.484	91.3569	189.393	19.7875	80.842	135.88	74.4161	125.982	238.783	0	142.248	0	83.7694	50.0295	106.611	18.5391	57.5232	0	48.0606	7	19	30	29	9	22	39	57	69	3	26	19	40	10	16	0	6	0	4	4	36	17	14	0
hsa-miR-671-3p	107.441	71.5703	86.506	99.0966	72.2723	126.367	73.6541	89.752	96.0685	0	376.228	135.88	100.46	100.792	44.7766	79.0627	94.8477	150.425	0	87.5545	112.537	27.2629	45.1966	7.60235	14.6266	7	14	17	14	4	16	34	56	35	0	121	19	54	8	3	14	4	5	0	7	38	25	11	1
hsa-miR-193a-5p	30.7023	97.1354	127.216	162.814	36.1362	78.9777	106.146	120.206	192.137	72.5675	208.325	7.15624	57.6717	151.173	14.9255	118.594	71.1242	30.085	146.577	125.068	44.4229	22.901	53.4135	53.2262	39.7021	2	19	25	23	2	10	49	75	70	11	67	1	31	12	1	21	3	1	7	10	15	21	13	7
hsa-miR-501-3p	107.441	71.5703	66.1509	162.814	54.2042	315.923	132.142	108.986	101.56	197.907	133.702	235.998	42.7884	302.361	74.6151	33.8857	142.248	30.085	20.936	125.068	59.2291	34.8961	61.6329	7.60235	33.4329	7	14	13	23	3	40	61	68	37	30	43	33	23	24	5	6	6	1	1	10	20	32	15	1
hsa-miR-18a-5p	92.0898	61.3443	40.7102	127.414	90.3404	47.3891	119.144	94.5618	107.048	250.679	77.7328	143.026	7.44051	0	29.8511	62.1199	94.8477	90.255	230.347	75.0383	168.803	86.1507	73.957	0	104.48	6	12	8	18	5	6	55	59	39	38	25	20	4	0	2	11	4	3	11	6	57	79	18	0
hsa-miR-191-3p	61.4047	66.4573	106.861	42.4714	18.0681	118.473	181.966	181.109	71.3654	0	105.715	0	76.2751	125.982	0	163.777	94.8477	30.085	83.7694	112.563	139.19	22.901	123.263	0	60.5978	4	13	21	6	1	15	84	113	26	0	34	0	41	10	0	29	4	1	4	9	47	21	30	0
hsa-miR-30c-5p	153.494	92.0224	91.5915	127.414	216.817	181.662	155.973	43.2735	107.048	323.239	77.7328	157.329	89.2993	0	149.23	45.1771	142.248	180.543	0	75.0383	195.456	52.3446	90.3933	15.2079	71.0456	10	18	18	18	12	23	72	27	39	49	25	22	48	0	10	8	6	6	0	6	66	48	22	2
hsa-miR-576-5p	399.079	163.593	122.124	113.26	36.1362	165.862	99.6473	110.589	172.926	13.197	59.0779	92.972	37.207	201.569	0	118.594	165.972	30.085	20.936	237.631	124.38	79.6075	102.72	45.6206	56.4191	26	32	24	16	2	21	46	69	63	2	19	13	20	16	0	21	7	1	1	19	42	73	25	6
hsa-miR-6852-5p	61.4047	86.9094	50.8878	56.6252	90.3404	102.672	205.796	206.753	85.089	125.34	198.998	178.788	130.227	0	0	39.5314	0	90.255	20.936	62.5339	91.8044	25.0816	106.83	0	45.9712	4	17	10	8	5	13	95	129	31	19	64	25	70	0	0	7	0	3	1	5	31	23	26	0
hsa-miR-92b-3p	322.34	419.208	40.7102	134.496	108.408	205.357	80.1531	168.287	172.926	26.386	143.029	121.577	130.227	529.12	164.156	0	23.7003	0	83.7694	87.5545	20.7321	14.1765	41.0869	45.6206	8.3585	21	82	8	19	6	26	37	105	63	4	46	17	70	42	11	0	1	0	4	7	7	13	10	6
hsa-miR-133a-3p	92.0898	178.932	101.769	99.0966	180.681	39.495	56.3226	104.176	263.506	0	87.0603	64.3667	154.412	25.1904	0	101.651	94.8477	30.085	418.796	100.059	319.836	29.4442	49.3064	15.2079	25.0755	6	35	20	14	10	5	26	65	96	0	28	9	83	2	0	18	4	1	20	8	108	27	12	2
hsa-miR-1260b	368.376	184.039	91.5915	212.357	54.2042	244.84	77.985	145.848	161.946	125.34	189.67	71.5131	143.251	50.396	89.5406	141.188	23.7003	90.255	83.7694	100.059	124.38	23.9916	24.6532	22.8103	12.5372	24	36	18	30	3	31	36	91	59	19	61	10	77	4	6	25	1	3	4	8	42	22	6	3
hsa-miR-454-3p	76.7386	107.355	111.947	169.886	216.817	63.1896	253.455	97.7667	186.649	270.467	87.0603	171.632	61.3919	62.9912	14.9255	73.417	71.1242	90.255	62.8081	25.0088	198.419	33.8062	32.8701	15.2079	54.3297	5	21	22	24	12	8	117	61	68	41	28	24	33	5	1	13	3	3	3	2	67	31	8	2
hsa-miR-374a-5p	61.4047	117.582	188.275	198.203	216.817	236.946	86.6521	104.176	134.499	145.127	155.466	42.9079	26.0462	12.5952	29.8511	141.188	94.8477	270.799	104.705	25.0088	281.339	99.2372	36.9798	45.6206	29.2542	4	23	37	28	12	30	40	65	49	22	50	6	14	1	2	25	4	9	5	2	95	91	9	6
hsa-miR-30e-3p	184.197	107.355	142.479	240.675	216.817	205.357	151.639	145.848	197.629	382.617	62.1871	207.393	133.949	0	208.932	22.5885	47.4239	0	0	75.0383	156.959	16.3578	36.9798	0	43.8808	12	21	28	34	12	26	70	91	72	58	20	29	72	0	14	4	2	0	0	6	53	15	9	0
hsa-miR-339-3p	92.0898	204.491	157.742	92.0247	108.408	434.396	145.14	213.163	172.926	72.5675	161.684	50.0641	85.5791	138.578	0	141.188	0	0	0	62.5339	106.611	51.2539	53.4135	0	29.2542	6	40	31	13	6	55	67	133	63	11	52	7	46	11	0	25	0	0	0	5	36	47	13	0
hsa-miR-93-3p	30.7023	97.1354	142.479	162.814	54.2042	110.579	123.478	157.067	101.56	19.7875	254.967	35.7615	184.178	491.319	119.392	39.5314	47.4239	0	41.8721	12.5044	162.881	85.0601	36.9798	0	43.8808	2	19	28	23	3	14	57	98	37	3	82	5	99	39	8	7	2	0	2	1	55	78	9	0
hsa-miR-185-3p	153.494	163.593	132.302	84.9428	90.3404	213.251	320.607	187.519	115.284	158.324	174.121	42.9079	141.39	0	0	101.651	47.4239	30.085	125.641	150.088	106.611	21.8103	78.0667	30.4159	22.9851	10	32	26	12	5	27	148	117	42	24	56	6	76	0	0	18	2	1	6	12	36	20	19	4
hsa-miR-654-3p	0	97.1354	55.9733	127.414	36.1362	71.0837	93.1484	557.751	79.601	0	136.811	42.9079	66.9734	0	44.7766	0	118.548	0	62.8081	12.5044	432.373	25.0816	82.1764	7.60235	20.8957	0	19	11	18	2	9	43	348	29	0	44	6	36	0	3	0	5	0	3	1	146	23	20	1
hsa-miR-483-5p	15.3512	40.8982	173.012	247.756	198.749	244.84	93.1484	150.657	285.462	52.772	171.011	42.9079	169.295	768.489	74.6151	186.365	260.796	60.17	62.8081	125.068	91.8044	14.1765	73.957	212.905	123.286	1	8	34	35	11	31	43	94	104	8	55	6	91	61	5	33	11	2	3	10	31	13	18	28
hsa-miR-652-3p	30.7023	199.378	157.742	84.9428	108.408	252.746	205.796	302.917	139.987	98.9535	118.156	0	135.808	0	0	112.948	118.548	120.34	125.641	187.613	177.687	77.4268	36.9798	38.0182	39.7021	2	39	31	12	6	32	95	189	51	15	38	0	73	0	0	20	5	4	6	15	60	71	9	5
hsa-miR-370-3p	30.7023	20.4461	86.506	148.65	0	0	184.134	370.232	57.6419	0	149.247	107.275	182.319	138.578	0	62.1199	47.4239	0	167.514	0	293.187	110.142	73.957	15.2079	18.8064	2	4	17	21	0	0	85	231	21	0	48	15	98	11	0	11	2	0	8	0	99	101	18	2
hsa-miR-4732-5p	168.846	30.6721	71.2364	35.3895	126.477	47.3891	47.6582	43.2735	131.751	98.9535	0	64.3667	176.737	0	194.007	67.7713	71.1242	270.799	146.577	225.127	11.8475	273.719	246.527	433.412	257.019	11	6	14	5	7	6	22	27	48	15	0	9	95	0	13	12	3	9	7	18	4	251	60	57
hsa-miR-1908-5p	214.882	209.604	71.2364	233.593	36.1362	236.946	231.79	408.696	197.629	125.34	264.294	64.3667	65.1144	0	0	135.537	189.672	180.543	104.705	12.5044	106.611	10.9052	61.6329	0	27.1649	14	41	14	33	2	30	107	255	72	19	85	9	35	0	0	24	8	6	5	1	36	10	15	0
hsa-miR-19a-3p	92.0898	245.389	142.479	113.26	54.2042	78.9777	54.1572	99.3691	183.905	6.5985	164.793	350.419	139.53	239.37	119.392	327.548	237.096	150.425	272.219	62.5339	213.226	159.215	32.8701	60.8285	110.748	6	48	28	16	3	10	25	62	67	1	53	49	75	19	8	58	10	5	13	5	72	146	8	8
hsa-miR-23b-3p	92.0898	163.593	147.565	134.496	180.681	260.64	184.134	169.889	194.885	118.741	118.156	42.9079	176.737	0	0	90.3598	142.248	90.255	125.641	0	367.222	91.6033	73.957	45.6206	89.852	6	32	29	19	10	33	85	106	71	18	38	6	95	0	0	16	6	3	6	0	124	84	18	6
hsa-miR-369-5p	61.4047	102.242	173.012	205.285	72.2723	23.6946	73.6541	492.038	96.0685	0	118.156	21.4589	40.9294	0	29.8511	28.24	94.8477	0	230.347	50.0295	515.293	85.0601	86.2836	0	48.0606	4	20	34	29	4	3	34	307	35	0	38	3	22	0	2	5	4	0	11	4	174	78	21	0
hsa-miR-20b-5p	230.233	178.932	117.039	155.732	54.2042	126.367	123.478	84.9446	57.6419	0	65.2962	92.972	133.949	12.5952	223.858	146.834	213.396	90.255	146.577	75.0383	76.9982	288.986	193.113	106.452	183.884	15	35	23	22	3	16	57	53	21	0	21	13	72	1	15	26	9	3	7	6	26	265	47	14
hsa-miR-378a-3p	199.548	214.717	218.808	99.0966	144.545	347.524	229.624	131.423	131.751	329.837	171.011	286.053	174.876	264.56	328.324	186.365	0	90.255	314.091	87.5545	53.3074	58.8878	102.72	38.0182	37.6127	13	42	43	14	8	44	106	82	48	50	55	40	94	21	22	33	0	3	15	7	18	54	25	5
hsa-miR-152-3p	306.989	245.389	96.6835	148.65	198.749	323.83	218.794	126.616	164.69	98.9535	52.8596	300.355	137.669	50.396	44.7766	67.7713	71.1242	391.139	230.347	162.593	402.76	57.7971	98.6102	45.6206	77.3148	20	48	19	21	11	41	101	79	60	15	17	42	74	4	3	12	3	13	11	13	136	53	24	6
hsa-miR-486-3p	322.34	153.367	147.565	162.814	72.2723	118.473	138.641	99.3691	137.243	0	90.1694	193.09	154.412	277.155	208.932	56.4742	474.192	90.255	188.45	187.613	29.6167	174.482	299.94	304.149	181.794	21	30	29	23	4	15	64	62	50	0	29	27	83	22	14	10	20	3	9	15	10	160	73	40
hsa-miR-222-3p	291.638	306.733	228.985	127.414	180.681	418.608	192.798	189.124	222.332	257.278	96.3877	0	139.53	75.5864	208.932	208.954	165.972	120.34	188.45	162.593	142.149	86.1507	102.72	38.0182	56.4191	19	60	45	18	10	53	89	118	81	39	31	0	75	6	14	37	7	4	9	13	48	79	25	5
hsa-miR-574-3p	30.7023	260.728	55.9733	184.049	36.1362	165.862	84.484	169.889	252.527	211.096	270.512	143.026	219.526	264.56	104.466	84.7141	0	90.255	125.641	337.69	328.721	43.6207	90.3933	22.8103	127.465	2	51	11	26	2	21	39	106	92	32	87	20	118	21	7	15	0	3	6	27	111	40	22	3
hsa-miR-30a-5p	230.233	173.819	213.716	106.179	271.021	371.219	62.8216	168.287	258.015	666.273	108.828	522.051	83.7178	365.352	522.331	242.84	118.548	90.255	125.641	137.584	162.881	54.5259	82.1764	45.6206	87.7626	15	34	42	15	15	47	29	105	94	101	35	73	45	29	35	43	5	3	6	11	55	50	20	6
hsa-miR-194-5p	291.638	148.254	106.861	141.568	271.021	86.8841	73.6541	70.5201	211.352	224.293	130.592	200.237	232.55	37.8007	1134.19	192.011	308.22	150.425	230.347	112.563	145.112	93.7846	115.046	326.959	250.751	19	29	21	20	15	11	34	44	77	34	42	28	125	3	76	34	13	5	11	9	49	86	28	43
hsa-miR-425-3p	245.584	153.367	254.426	205.285	198.749	308.029	246.956	296.505	263.506	92.355	189.67	107.275	199.061	125.982	0	67.7713	94.8477	0	83.7694	37.5251	272.455	61.0691	57.5232	7.60235	39.7021	16	30	50	29	11	39	114	185	96	14	61	15	107	10	0	12	4	0	4	3	92	56	14	1
hsa-miR-183-5p	30.7023	40.8982	157.742	113.26	0	94.7782	80.1531	28.849	63.1298	98.9535	55.9688	92.972	52.0902	62.9912	298.473	79.0627	213.396	240.713	104.705	125.068	35.5383	533.262	193.113	197.697	263.288	2	8	31	16	0	12	37	18	23	15	18	13	28	5	20	14	9	8	5	10	12	489	47	26
hsa-miR-4433b-3p	122.792	71.5703	61.0653	148.65	307.157	189.556	194.964	314.137	178.414	0	1060.28	50.0641	132.088	163.768	44.7766	79.0627	47.4239	30.085	41.8721	125.068	127.343	35.9868	24.6532	7.60235	6.26914	8	14	12	21	17	24	90	196	65	0	341	7	71	13	3	14	2	1	2	10	43	33	6	1
hsa-miR-1301-3p	153.494	143.141	228.985	233.593	216.817	205.357	294.614	283.683	214.096	59.3705	338.918	185.934	230.689	0	0	180.72	0	90.255	41.8721	150.088	195.456	29.4442	78.0667	0	50.1499	10	28	45	33	12	26	136	177	78	9	109	26	124	0	0	32	0	3	2	12	66	27	19	0
hsa-miR-379-5p	61.4047	40.8982	66.1509	169.886	90.3404	71.0837	145.14	490.436	63.1298	92.355	27.9823	100.118	126.506	0	0	73.417	47.4239	60.17	188.45	225.127	926.937	98.1465	53.4135	0	50.1499	4	8	13	24	5	9	67	306	23	14	9	14	68	0	0	13	2	2	9	18	313	90	13	0
hsa-miR-146b-5p	46.0535	86.9094	132.302	268.992	72.2723	102.672	132.142	160.275	183.905	145.127	270.512	200.237	143.251	188.974	119.392	124.246	189.672	150.425	20.936	75.0383	456.063	281.353	45.1966	22.8103	73.135	3	17	26	38	4	13	61	100	67	22	87	28	77	15	8	22	8	5	1	6	154	258	11	3
hsa-miR-485-5p	138.143	184.039	40.7102	254.828	0	78.9777	82.3185	841.436	120.772	171.513	143.029	207.393	230.689	0	0	45.1771	47.4239	0	167.514	87.5545	189.535	21.8103	94.503	7.60235	20.8957	9	36	8	36	0	10	38	525	44	26	46	29	124	0	0	8	2	0	8	7	64	20	23	1
hsa-miR-381-3p	168.846	81.7964	101.769	198.203	72.2723	31.5886	84.484	584.998	54.8979	151.726	118.156	0	78.1364	0	29.8511	84.7141	237.096	0	272.219	125.068	796.632	128.681	73.957	0	50.1499	11	16	20	28	4	4	39	365	20	23	38	0	42	0	2	15	10	0	13	10	269	118	18	0
hsa-miR-532-5p	138.143	168.706	213.716	212.357	162.613	221.145	240.457	137.835	167.434	336.436	83.9511	257.447	260.455	151.173	29.8511	248.485	47.4239	30.085	125.641	100.059	195.456	183.207	160.243	144.471	175.525	9	33	42	30	9	28	111	86	61	51	27	36	140	12	2	44	2	1	6	8	66	168	39	19
hsa-miR-10b-5p	445.132	158.48	315.491	176.967	469.77	323.83	166.803	92.9593	318.4	277.065	87.0603	264.604	124.647	428.343	432.79	338.845	284.52	150.425	628.182	687.896	189.535	79.6075	176.677	235.715	211.048	29	31	62	25	26	41	77	58	116	42	28	37	67	34	29	60	12	5	30	55	64	73	43	31
hsa-miR-1-3p	30.7023	347.632	91.5915	70.789	144.545	0	64.987	129.821	244.291	26.386	87.0603	336.117	223.246	100.792	29.8511	609.919	3509.02	361.054	691.015	150.088	802.558	78.5168	78.0667	7.60235	71.0456	2	68	18	10	8	0	30	81	89	4	28	47	120	8	2	108	148	12	33	12	271	72	19	1
hsa-miR-223-5p	322.34	475.439	325.669	254.828	198.749	229.051	227.459	355.808	266.25	435.389	217.653	328.96	173.017	0	164.156	135.537	213.396	240.713	230.347	162.593	322.799	74.1549	127.373	22.8103	108.658	21	93	64	36	11	29	105	222	97	66	70	46	93	0	11	24	9	8	11	13	109	68	31	3
hsa-miR-199a-5p	414.43	301.626	290.044	424.714	162.613	260.64	177.635	307.725	274.486	184.71	183.452	78.6694	102.321	0	29.8511	141.188	284.52	60.17	418.796	125.068	556.757	222.465	90.3933	15.2079	102.389	27	59	57	60	9	33	82	192	100	28	59	11	55	0	2	25	12	2	20	10	188	204	22	2
hsa-miR-7-5p	260.935	204.491	167.92	169.886	343.294	189.556	262.119	120.206	156.454	639.887	96.3877	364.722	325.57	604.706	790.953	400.965	331.944	481.394	146.577	237.631	118.458	158.125	156.133	273.733	238.212	17	40	33	24	19	24	121	75	57	97	31	51	175	48	53	71	14	16	7	19	40	145	38	36
hsa-miR-340-5p	445.132	454.993	407.083	417.642	252.953	663.447	294.614	243.617	480.346	79.158	295.386	178.788	145.11	0	328.324	33.8857	308.22	601.767	335.027	337.69	387.95	145.038	82.1764	53.2262	85.6733	29	89	80	59	14	84	136	152	175	12	95	25	78	0	22	6	13	20	16	27	131	133	20	7
hsa-miR-17-5p	168.846	163.593	167.92	318.536	108.408	118.473	231.79	197.136	219.588	415.594	127.483	107.275	143.251	100.792	44.7766	79.0627	189.672	210.628	314.091	175.097	396.834	583.425	176.677	45.6206	229.854	11	32	33	45	6	15	107	123	80	63	41	15	77	8	3	14	8	7	15	14	134	535	43	6
hsa-miR-184	92.0898	230.05	55.9733	353.935	1517.72	118.473	75.8196	339.778	1021.08	3331.38	43.5322	364.722	33.4867	453.533	104.466	101.651	284.52	0	167.514	87.5545	0	33.8062	61.6329	319.354	12.5372	6	45	11	50	84	15	35	212	372	505	14	51	18	36	7	18	12	0	8	7	0	31	15	42
hsa-miR-130a-3p	214.882	265.835	284.959	191.121	54.2042	205.357	298.945	184.314	222.332	303.451	453.96	64.3667	154.412	100.792	268.622	101.651	213.396	270.799	188.45	112.563	565.641	511.452	127.373	45.6206	162.988	14	52	56	27	3	26	138	115	81	46	146	9	83	8	18	18	9	9	9	9	191	469	31	6
hsa-miR-98-5p	276.287	245.389	167.92	332.699	90.3404	276.441	535.068	360.615	337.616	666.273	289.167	421.932	156.273	12.5952	522.331	107.303	71.1242	120.34	188.45	250.147	627.829	287.896	106.83	30.4159	227.765	18	48	33	47	5	35	247	225	123	101	93	59	84	1	35	19	3	4	9	20	212	264	26	4
hsa-miR-140-3p	184.197	199.378	198.453	162.814	343.294	276.441	296.779	184.314	293.697	13.197	155.466	42.9079	411.147	239.37	164.156	768.05	355.644	180.543	418.796	112.563	299.108	546.348	258.853	235.715	250.751	12	39	39	23	19	35	137	115	107	2	50	6	221	19	11	136	15	6	20	9	101	501	63	31
hsa-miR-127-3p	46.0535	102.242	208.63	353.935	18.0681	102.672	307.609	1120.31	96.0685	26.386	401.105	128.724	295.803	0	0	112.948	23.7003	60.17	125.641	37.5251	1184.59	50.1639	78.0667	15.2079	58.5084	3	20	41	50	1	13	142	699	35	4	129	18	159	0	0	20	1	2	6	3	400	46	19	2
hsa-miR-155-5p	153.494	214.717	234.071	375.171	271.021	379.113	541.567	557.751	546.224	395.806	569.007	622.169	267.896	37.8007	0	214.6	237.096	270.799	439.732	112.563	515.293	32.7155	69.8498	53.2262	79.4041	10	42	46	53	15	48	250	348	199	60	183	87	144	3	0	38	10	9	21	9	174	30	17	7
hsa-miR-15a-5p	214.882	311.846	488.503	339.771	379.43	371.219	262.119	102.574	266.25	316.648	214.544	600.72	225.107	503.929	477.554	389.674	142.248	270.799	230.347	175.097	370.181	567.068	152.026	159.679	173.436	14	61	96	48	21	47	121	64	97	48	69	84	121	40	32	69	6	9	11	14	125	520	37	21
hsa-miR-192-5p	168.846	214.717	295.136	268.992	180.681	197.451	127.809	145.848	301.933	402.405	286.058	357.566	128.368	176.378	2939.95	67.7713	545.316	391.139	439.732	662.876	299.108	434.025	349.247	144.471	480.605	11	42	58	38	10	25	59	91	110	61	92	50	69	14	197	12	23	13	21	53	101	398	85	19
hsa-miR-629-5p	460.483	214.717	351.109	176.967	415.566	489.692	350.936	568.971	137.243	422.192	295.386	300.355	178.599	415.733	149.23	440.496	71.1242	180.543	209.386	325.186	411.645	307.525	398.553	288.941	211.048	30	42	69	25	23	62	162	355	50	64	95	42	96	33	10	78	3	6	10	26	139	282	97	38
hsa-miR-339-5p	138.143	102.242	376.55	474.267	271.021	276.441	688.875	294.902	472.111	389.208	771.114	343.263	600.906	1184.22	0	237.194	118.548	150.425	20.936	37.5251	518.255	75.2455	110.937	15.2079	98.2105	9	20	74	67	15	35	318	184	172	59	248	48	323	94	0	42	5	5	1	3	175	69	27	2
hsa-miR-363-3p	506.52	495.891	366.372	361.007	487.838	402.807	387.762	205.151	268.994	98.9535	80.842	128.724	215.806	50.396	119.392	463.091	569.04	842.447	335.027	175.097	254.685	847.33	234.2	144.471	181.794	33	97	72	51	27	51	179	128	98	15	26	18	116	4	8	82	24	28	16	14	86	777	57	19
hsa-miR-15b-5p	199.548	414.095	361.287	276.064	271.021	315.923	327.106	346.191	450.155	567.327	376.228	436.235	191.621	12.5952	582.02	412.262	284.52	541.597	251.283	137.584	734.444	415.486	201.33	159.679	188.062	13	81	71	39	15	40	151	216	164	86	121	61	103	1	39	73	12	18	12	11	248	381	49	21
hsa-miR-361-3p	138.143	373.197	427.438	297.3	72.2723	505.48	489.578	666.737	510.541	112.143	842.629	464.84	519.049	1033.05	44.7766	214.6	260.796	180.543	272.219	175.097	307.993	140.677	254.744	38.0182	137.913	9	73	84	42	4	64	226	416	186	17	271	65	279	82	3	38	11	6	13	14	104	129	62	5
hsa-miR-106b-3p	706.068	398.756	488.503	332.699	379.43	426.502	799.355	839.831	365.063	362.822	500.602	185.934	355.334	428.343	149.23	225.897	237.096	180.543	272.219	150.088	512.334	195.202	168.46	30.4159	121.196	46	78	96	47	21	54	369	524	133	55	161	26	191	34	10	40	10	6	13	12	173	179	41	4
hsa-let-7e-5p	322.34	373.197	157.742	184.049	108.408	394.913	519.904	397.479	675.231	1655.79	366.9	371.868	829.736	188.974	820.791	564.742	355.644	391.139	418.796	425.245	577.485	139.586	102.72	91.2444	156.719	21	73	31	26	6	50	240	248	246	251	118	52	446	15	55	100	15	13	20	34	195	128	25	12
hsa-miR-99b-5p	491.169	424.321	432.523	382.243	325.225	410.701	279.448	230.795	636.804	936.747	998.094	729.444	1132.98	1385.79	149.23	530.856	189.672	631.852	355.988	512.799	618.944	53.4352	209.547	83.6421	87.7626	32	83	85	54	18	52	129	144	232	142	321	102	609	110	10	94	8	21	17	41	209	49	51	11
hsa-miR-326	537.222	414.095	697.133	389.325	397.498	560.775	285.947	434.34	543.48	382.617	2415.95	629.325	539.514	655.102	0	220.251	237.096	150.425	251.283	437.749	473.833	93.7846	209.547	22.8103	66.8669	35	81	137	55	22	71	132	271	198	58	777	88	290	52	0	39	10	5	12	35	160	86	51	3
hsa-miR-1306-5p	1120.5	700.382	549.562	764.495	523.974	821.415	327.106	860.668	573.671	613.501	1483.15	586.418	433.472	743.284	313.398	259.782	189.672	210.628	335.027	412.74	201.378	35.9868	189.003	30.4159	137.913	73	137	108	108	29	104	151	537	209	93	477	82	233	59	21	46	8	7	16	33	68	33	46	4
hsa-miR-27a-3p	537.222	628.806	997.355	743.26	596.247	710.837	446.25	451.972	656.016	573.918	488.165	157.329	349.755	680.293	194.007	180.72	497.892	661.937	523.502	450.253	1160.9	415.486	271.18	38.0182	236.123	35	123	196	105	33	90	206	282	239	87	157	22	188	54	13	32	21	22	25	36	392	381	66	5
hsa-miR-19b-3p	260.935	664.597	457.97	516.739	415.566	323.83	249.121	328.561	483.09	441.988	326.481	615.023	647.417	705.498	268.622	536.508	1185.48	511.479	837.593	300.177	829.211	785.171	258.853	243.317	321.796	17	130	90	73	23	41	115	205	176	67	105	86	348	56	18	95	50	17	40	24	280	720	63	32
hsa-miR-335-5p	920.95	1426.32	386.728	842.356	451.702	584.47	229.624	471.204	483.09	699.257	562.789	750.893	539.514	125.982	477.554	897.941	900.96	391.139	691.015	1013.08	962.476	348.965	217.766	129.263	221.496	60	279	76	119	25	74	106	294	176	106	181	105	290	10	32	159	38	13	33	81	325	320	53	17
hsa-miR-139-3p	506.52	577.688	315.491	637.081	271.021	931.994	548.066	862.271	219.588	738.84	3019.16	643.628	306.964	491.319	194.007	254.137	189.672	180.543	711.951	850.489	204.341	56.7065	189.003	53.2262	125.375	33	113	62	90	15	118	253	538	80	112	971	90	165	39	13	45	8	6	34	68	69	52	46	7
hsa-miR-142-5p	368.376	485.665	575.003	601.682	523.974	821.415	381.263	278.876	477.602	1372.13	789.769	550.656	266.037	289.75	761.102	276.725	616.441	1143.33	481.604	487.778	953.591	805.891	205.44	106.452	227.765	24	95	113	85	29	104	176	174	174	208	254	77	143	23	51	49	26	38	23	39	322	739	50	14
hsa-miR-10a-5p	276.287	526.563	513.944	757.413	560.111	647.647	342.269	716.423	1150.09	778.423	236.308	822.406	515.329	2532.21	641.71	135.537	687.588	511.479	774.785	1125.65	725.559	220.284	378.007	212.905	367.766	18	103	101	107	31	82	158	447	419	118	76	115	277	201	43	24	29	17	37	90	245	202	92	28
hsa-miR-431-5p	214.882	291.4	483.411	884.828	54.2042	339.618	311.943	2062.72	310.168	65.969	298.495	386.171	303.244	188.974	44.7766	50.8285	331.944	30.085	732.887	175.097	2321.79	185.387	246.527	22.8103	110.748	14	57	95	125	3	43	144	1287	113	10	96	54	163	15	3	9	14	1	35	14	784	170	60	3
hsa-miR-181a-5p	598.627	833.297	697.133	962.698	1427.38	1042.56	1026.81	589.805	738.361	554.13	270.512	486.289	848.339	251.965	641.71	502.622	450.492	451.309	335.027	525.303	1590.3	116.685	78.0667	15.2079	89.852	39	163	137	136	79	132	474	368	269	84	87	68	456	20	43	89	19	15	16	42	537	107	19	2
hsa-miR-29c-3p	813.509	608.36	798.902	488.431	505.906	797.721	489.578	488.833	672.487	415.594	768.005	786.654	433.472	314.956	432.79	338.845	900.96	812.362	984.17	312.681	1092.78	749.183	205.44	197.697	344.781	53	119	157	69	28	101	226	305	245	63	247	110	233	25	29	60	38	27	47	25	369	687	50	26
hsa-miR-485-3p	46.0535	219.83	228.985	1245.84	144.545	165.862	218.794	2460.2	329.38	0	1340.12	579.261	649.276	340.146	14.9255	327.548	142.248	90.255	167.514	100.059	1113.51	79.6075	242.42	0	85.6733	3	43	45	176	8	21	101	1535	120	0	431	81	349	27	1	58	6	3	8	8	376	73	59	0
hsa-miR-186-5p	414.43	388.53	519.029	382.243	343.294	584.47	500.408	581.793	477.602	606.902	516.147	657.931	455.796	365.352	388.014	474.382	853.537	451.309	900.401	200.118	1294.16	1249.73	295.833	190.091	365.677	27	76	102	54	19	74	231	363	174	92	166	92	245	29	26	84	36	15	43	16	437	1146	72	25
hsa-miR-660-5p	859.562	945.771	1526.56	941.463	993.744	2353.67	693.206	939.203	1218.71	415.594	226.98	164.485	558.118	0	179.081	508.268	284.52	120.34	439.732	900.519	456.063	428.572	940.913	190.091	296.721	56	185	300	133	55	298	320	586	444	63	73	23	300	0	12	90	12	4	21	72	154	393	229	25
hsa-miR-30e-5p	1013.04	1727.94	982.092	1040.56	794.996	1326.89	522.07	750.079	878.348	580.516	811.533	1001.19	491.144	163.768	253.696	406.616	995.808	361.054	1067.94	562.829	1205.31	706.653	472.51	319.354	455.529	66	338	193	147	44	168	241	468	320	88	261	140	264	13	17	72	42	12	51	45	407	648	115	42
hsa-miR-134-5p	107.441	388.53	442.701	722.024	289.089	394.913	743.03	3641.41	230.567	0	450.851	150.183	714.39	25.1904	14.9255	485.679	616.441	120.34	711.951	450.253	1563.65	34.8961	476.62	22.8103	114.927	7	76	87	102	16	50	343	2272	84	0	145	21	384	2	1	86	26	4	34	36	528	32	116	3
hsa-miR-29a-3p	1151.18	633.919	1073.68	1153.82	1156.36	1555.95	916.331	1097.87	801.494	3377.55	789.769	643.628	340.453	478.724	865.568	146.834	355.644	270.799	544.438	387.719	1110.55	723.011	189.003	174.886	183.884	75	124	211	163	64	197	423	685	292	512	254	90	183	38	58	26	15	9	26	31	375	663	46	23
hsa-miR-28-3p	429.781	674.817	809.08	729.096	361.362	679.248	1044.14	910.352	732.873	600.304	1458.27	693.682	796.247	755.879	417.865	417.908	426.768	631.852	711.951	1225.7	1602.15	516.904	825.866	106.452	407.469	28	132	159	103	20	86	482	568	267	91	469	97	428	60	28	74	18	21	34	98	541	474	201	14
hsa-miR-125b-5p	475.817	444.767	457.97	651.235	596.247	663.447	381.263	705.203	1141.85	9044.19	917.252	2703.23	589.745	818.87	2477.31	705.93	995.808	601.767	376.924	437.749	580.448	147.22	160.243	258.525	200.6	31	87	90	92	33	84	176	440	416	1371	295	378	317	65	166	125	42	20	18	35	196	135	39	34
hsa-miR-3615	1135.83	1022.45	2132.1	785.731	1228.63	1050.47	515.574	687.572	634.057	593.713	1927.78	1716.33	1090.19	2998.36	970.034	988.301	450.492	361.054	628.182	800.46	195.456	389.314	854.626	729.955	468.067	74	200	419	111	68	133	238	429	231	90	620	240	586	238	65	175	19	12	30	64	66	357	208	96
hsa-miR-361-5p	690.717	1272.96	1445.15	991.006	542.042	853.004	931.497	1631.58	1078.72	1273.18	942.125	665.077	907.872	881.861	238.783	903.587	497.892	421.224	481.604	575.333	1006.9	286.806	534.143	144.471	259.108	45	249	284	140	30	108	430	1018	393	193	303	93	488	70	16	160	21	14	23	46	340	263	130	19
hsa-miR-197-3p	1473.52	1482.55	915.934	2088.2	1210.56	1232.12	535.068	1604.34	1290.08	534.343	1710.13	994.047	1114.38	1410.98	328.324	666.393	426.768	421.224	335.027	1063.11	485.68	87.2414	443.75	190.091	169.256	96	290	180	295	67	156	247	1001	470	81	550	139	599	112	22	118	18	14	16	85	164	80	108	25
hsa-let-7d-3p	1442.82	1569.46	931.204	1083.03	957.608	1350.59	701.87	1625.17	1542.6	567.327	2188.97	450.538	755.32	1083.43	596.946	564.742	616.441	842.447	397.86	1350.77	651.52	213.741	751.907	304.149	476.425	94	307	183	153	53	171	324	1014	562	86	704	63	406	86	40	100	26	28	19	108	220	196	183	40
hsa-let-7d-5p	414.43	552.123	697.133	736.178	650.451	450.196	2205.26	1418.42	1015.59	1332.55	883.048	1308.71	1000.89	113.387	1447.59	841.467	355.644	1564.55	376.924	287.661	1273.43	641.223	398.553	152.073	440.903	27	108	137	104	36	57	1018	885	370	202	284	183	538	9	97	149	15	52	18	23	430	588	97	20
hsa-miR-128-3p	1458.17	1150.26	1231.43	1281.23	867.268	1366.39	1037.64	1096.27	1224.2	1378.73	1243.73	1015.5	1203.67	1070.84	1014.8	892.29	1019.51	1233.62	628.182	1075.62	2010.83	547.438	801.213	197.697	574.635	95	225	242	181	48	173	479	684	446	209	400	142	647	85	68	158	43	41	30	86	679	502	195	26
hsa-miR-125a-5p	1350.73	1324.08	1022.8	983.934	740.791	1082.06	628.219	751.682	2621.32	3146.67	1486.26	1430.27	3471.49	2859.76	880.493	1022.18	379.344	752.192	858.529	362.711	1101.67	105.78	324.593	91.2444	142.091	88	259	201	139	41	137	290	469	955	477	478	200	1866	227	59	181	16	25	41	29	372	97	79	12
hsa-miR-27b-3p	1688.4	1503.01	1144.92	1415.73	1391.24	2614.31	1189.28	1915.27	1320.27	1411.71	1651.05	243.145	578.582	970.058	656.635	118.594	1304.03	1684.93	1633.31	1225.7	1868.68	539.805	686.166	296.544	1120.02	110	294	225	200	77	331	549	1195	481	214	531	34	311	77	44	21	55	56	78	98	631	495	167	39
hsa-let-7c-5p	583.276	741.28	559.74	778.649	1228.63	671.354	1041.98	1780.64	2489.57	5165.28	1103.81	5056.03	1056.7	844.076	6745.46	869.701	1564.82	1022.99	1528.61	562.829	666.33	93.7846	262.963	448.616	338.512	38	145	110	110	68	85	481	1111	907	783	355	707	568	67	452	154	66	34	73	45	225	86	64	59
hsa-miR-625-3p	1028.39	1635.93	2864.85	2838.53	2547.62	2890.75	517.739	1940.91	1347.72	2315.47	1321.46	3725.87	1153.44	692.903	1059.57	604.273	569.04	872.532	1067.94	913.023	494.565	471.102	1442.18	441.014	336.423	67	320	563	401	141	366	239	1211	491	351	425	521	620	55	71	107	24	29	51	73	167	432	351	58
hsa-miR-148a-3p	1059.09	1364.97	1282.31	1260	1445.45	1295.31	1061.47	1134.74	1679.84	1609.62	1088.26	1044.1	911.592	566.921	1149.12	508.268	2181.29	1594.67	3015.32	2038.67	2416.55	906.218	1207.98	1087.33	1521.22	69	267	252	178	80	164	490	708	612	244	350	146	490	45	77	90	92	53	144	163	816	831	294	143
hsa-miR-484	2824.25	2361.87	3333	2229.77	3198.07	2559.02	1293.26	1984.18	2014.71	316.648	1812.74	1237.19	1302.27	1096.04	790.953	626.862	995.808	692.022	1151.68	775.451	426.451	468.922	1076.5	1003.69	378.214	184	462	655	315	177	324	597	1238	734	48	583	173	700	87	53	111	42	23	55	62	144	430	262	132
hsa-miR-20a-5p	1488.87	1656.37	1582.54	1521.91	1156.36	1334.8	1130.79	1115.5	1460.25	1550.25	951.453	1444.58	814.853	1234.62	761.102	1225.49	1825.64	1895.52	1507.67	1375.79	1830.18	3516.91	1002.54	562.674	1182.7	97	324	311	215	64	169	522	696	532	235	306	202	438	98	51	217	77	63	72	110	618	3225	244	74
hsa-miR-22-3p	1734.46	1697.27	1887.85	1097.19	1391.24	1895.56	1462.23	884.71	1479.47	1358.94	1190.87	1466.03	1255.77	944.853	955.108	1061.71	2181.29	1594.67	2659.36	687.896	2058.22	2910.58	1343.57	813.594	1237.03	113	332	371	155	77	240	675	552	539	206	383	205	675	75	64	188	92	53	127	55	695	2669	327	107
hsa-miR-148b-3p	1995.39	2387.43	1806.43	2031.58	1933.28	2527.42	1594.37	1599.53	2160.19	2559.55	1909.13	1222.89	1142.28	869.266	1387.9	1536.1	1991.62	2376.95	2031.15	3139.3	3861.75	1122.14	1446.29	494.24	1264.2	130	467	355	287	107	320	736	998	787	388	614	171	614	69	93	272	84	79	97	251	1304	1029	352	65
hsa-miR-382-5p	598.627	1017.34	452.878	1925.39	325.225	955.688	1078.8	5914.09	741.109	145.127	2139.22	1094.17	1227.86	1007.84	850.642	542.153	1778.22	90.255	1842.7	1475.85	5620.85	844.059	1680.49	98.8468	823.297	39	199	89	272	18	121	498	3690	270	22	688	153	660	80	57	96	75	3	88	118	1898	774	409	13
hsa-miR-409-3p	337.674	950.878	1022.8	2739.44	379.43	616.058	942.327	6018.27	861.88	0	2876.13	1458.88	2105.96	1045.64	298.473	564.742	806.136	210.628	1130.75	1350.77	6008.81	515.814	1327.14	106.452	562.098	22	186	201	387	21	78	435	3755	314	0	925	204	1132	83	20	100	34	7	54	108	2029	473	323	14
hsa-miR-1307-3p	3468.92	2648.15	2727.46	2449.21	2583.76	3830.64	3673.99	3501.97	2135.49	811.408	5951.25	1265.8	3326.38	4220.36	104.466	1355.38	663.864	1444.21	1235.45	337.69	1267.51	169.03	797.103	205.299	307.169	226	518	536	346	143	485	1696	2185	778	123	1914	177	1788	335	7	240	28	48	59	27	428	155	194	27
hsa-miR-185-5p	1197.24	1998.9	1923.47	1762.58	1427.38	2606.41	2749	1679.67	1742.97	1556.84	1707.02	1036.96	1981.32	629.912	1611.74	2140.37	2181.29	2437.12	3036.28	1638.44	2902.23	4419.86	1507.92	1064.52	2300.63	78	391	378	249	79	330	1269	1048	635	236	549	145	1065	50	108	379	92	81	145	131	980	4053	367	140
hsa-miR-432-5p	399.079	869.088	681.864	2166.06	325.225	418.608	1414.57	14161.8	592.886	0	3606.82	1694.88	2764.54	428.343	1014.8	2400.16	640.164	180.543	670.079	1125.65	3707.75	162.487	731.363	83.6421	330.155	26	170	134	306	18	53	653	8836	216	0	1160	237	1486	34	68	425	27	6	32	90	1252	149	178	11
hsa-miR-151a-3p	3453.57	3645.05	3068.39	2760.67	3017.39	5370.78	4980.26	4668.76	3186.76	2223.12	2655.36	2545.9	3354.29	2444.03	880.493	1457.03	2276.11	1715.01	2491.84	3026.74	3553.75	447.111	1705.15	304.149	783.595	225	713	603	390	167	680	2299	2913	1161	337	854	356	1803	194	59	258	96	57	119	242	1200	410	415	40
hsa-miR-101-3p	2732.15	2622.59	3241.4	2562.47	2204.31	3317.25	1979.97	1652.42	2061.38	2374.84	1856.27	2996.43	1750.63	1297.61	2775.78	2575.22	4931.59	3911.42	5339.65	3527.02	2490.59	4357.7	2933.67	2668.9	2810.49	178	513	637	362	122	420	914	1031	751	360	597	419	941	103	186	456	208	130	255	282	841	3996	714	351
hsa-miR-342-3p	1335.38	1492.78	2849.59	2442.14	3830.45	4494.08	2138.11	2937.81	3334.98	2143.95	8410.73	5292.02	3525.44	5593.56	1164.04	1462.68	1588.55	2106.15	1947.4	3364.43	1987.14	1588.88	2173.55	1224.2	1287.18	87	292	560	345	212	569	987	1833	1215	325	2705	740	1895	444	78	259	67	70	93	269	671	1457	529	161
hsa-miR-150-5p	2962.4	1819.97	2920.82	2604.94	4751.93	3214.57	864.342	2003.42	3642.4	4736.49	18245.5	4441.01	2798.03	10103.7	1014.8	1665.99	1375.15	1384.04	1570.48	1125.65	746.287	1041.44	1150.46	1178.57	422.096	193	356	574	368	263	407	399	1250	1327	718	5868	621	1504	802	68	295	58	46	75	90	252	955	280	155
hsa-miR-744-5p	2793.55	2126.7	2890.29	3857.87	2836.71	4130.76	5363.68	6787.58	3266.36	3060.9	3466.9	2424.32	3917.99	2444.03	835.717	3252.91	1043.23	1624.76	1570.48	2063.69	2881.5	687.024	912.15	152.073	710.458	182	416	568	545	157	523	2476	4235	1190	464	1115	339	2106	194	56	576	44	54	75	165	973	630	222	20
hsa-let-7g-5p	1703.76	2004.01	2478.12	3050.9	1987.49	1990.35	3799.64	4373.86	3255.38	6504.43	3927.08	3711.57	2574.78	1121.23	4521.85	2722.06	1707.1	3460.11	2114.92	1338.27	3953.55	2543.08	1466.84	1726.04	1960.03	111	392	487	431	110	252	1754	2729	1186	986	1263	519	1384	89	303	482	72	115	101	107	1335	2332	357	227
hsa-miR-142-3p	1120.5	1738.17	4559.34	2696.96	5474.65	3261.97	10194.5	2424.94	2530.74	5481.93	2248.04	5549.48	3017.56	1247.21	1432.66	4235.56	3532.74	9026.37	2826.87	1213.2	6038.42	472.193	1647.62	441.014	1483.61	73	340	896	381	303	413	4706	1513	922	831	723	776	1622	99	96	750	149	300	135	97	2039	433	401	58
hsa-miR-143-3p	3315.42	3455.89	3775.7	5577.97	2981.25	1863.98	1997.3	2452.18	3439.29	4828.85	2630.49	2395.71	1555.29	2053.49	5074.02	2795.48	5050.14	4091.96	3287.54	2789.11	13667.1	3860.42	1318.92	441.014	1239.12	216	676	742	788	165	236	922	1530	1253	732	846	335	836	163	340	495	213	136	157	223	4615	3540	321	58
hsa-miR-320a	2164.24	2949.78	3500.92	2576.62	3143.87	3893.81	4832.95	4875.52	3702.79	2744.26	2888.56	2746.13	3765.43	1977.9	2686.24	5257.75	3366.77	1444.21	3287.54	1813.54	2031.56	4167.95	2132.46	1581.57	1790.77	141	577	688	364	174	493	2231	3042	1349	416	929	384	2024	157	180	931	142	48	157	145	686	3822	519	208
hsa-miR-425-5p	3422.86	4427.22	4574.6	4544.49	2041.69	5212.81	3513.69	3917.08	4943.46	1471.08	3271.01	3497.03	4308.67	2532.21	2014.68	3337.62	3840.96	3249.48	4878.98	3664.61	3882.48	2560.53	4651.14	2220.28	2453.17	223	866	899	642	113	660	1622	2444	1801	223	1052	489	2316	201	135	591	162	108	233	293	1311	2348	1132	292
hsa-miR-23a-3p	4313.13	5015.13	5342.97	4424.15	3378.75	6200.09	3665.33	4982.9	5994.73	3093.89	2925.88	3611.45	3637.07	2116.48	2895.18	3518.34	3912.09	3129.14	3350.37	2401.38	7471.77	2970.56	2387.2	570.277	1830.48	281	981	1050	625	187	785	1692	3109	2184	469	941	505	1955	168	194	623	165	104	160	192	2523	2724	581	75
hsa-miR-584-5p	4036.84	4074.47	3093.83	4325.05	4083.41	6176.4	7610.11	6229.83	5390.87	2394.63	3140.42	3010.74	2811.05	1007.84	2223.62	1468.33	3532.74	4693.7	5255.88	9255.32	4193.43	2532.18	4827.82	608.295	2543.02	263	797	608	611	226	782	3513	3887	1964	363	1010	421	1511	80	149	260	149	156	251	740	1416	2322	1175	80
hsa-miR-199b-3p	6431.31	8317.65	4157.34	6809.66	4318.29	5520.84	4525.34	6391.7	4111.77	3410.54	4011.03	2903.46	2096.66	1096.04	2507.16	3230.33	3722.41	4001.67	4229.84	6391.17	8333.56	2160.31	2732.34	486.638	2492.87	419	1627	817	962	239	699	2089	3988	1498	517	1290	406	1127	87	168	572	157	133	202	511	2814	1981	665	64
hsa-miR-24-3p	4712.21	5204.28	3902.91	4388.76	3902.73	6160.61	4707.3	6008.65	4487.81	3390.75	3239.92	4019.08	3285.45	1058.24	1880.37	2993.13	4647.07	4753.9	5025.56	3326.92	7889.34	3735.01	3307.57	585.485	2963.03	307	1018	767	620	216	780	2173	3749	1635	514	1042	562	1766	84	126	530	196	158	240	266	2664	3425	805	77
hsa-miR-423-3p	4420.57	3517.24	6727.05	5379.76	7209.18	9367.28	5773.11	8992.94	7229.91	316.648	14268.7	5349.23	4336.57	5316.4	716.338	1530.45	1588.55	1414.13	1779.89	2151.24	2917.04	1923.67	1980.43	304.149	906.879	288	688	1322	760	399	1186	2665	5611	2634	48	4589	748	2331	422	48	271	67	47	85	172	985	1764	482	40
hsa-miR-451a	3914.05	3501.9	5790.76	3065.05	3541.36	4873.2	1975.64	1178.01	4441.15	1985.63	777.332	3182.37	3084.53	1675.54	3298.12	4026.61	7705.62	6318.45	6407.59	1888.59	1089.82	16162.5	5633.14	3741.02	3025.72	255	685	1138	433	196	617	912	735	1618	301	250	445	1658	133	221	713	325	210	306	151	368	14821	1371	492
hsa-miR-30d-5p	8764.38	7428.12	7052.72	7644.93	5257.83	11942.1	4514.51	11284.8	8034.15	2902.59	5304.51	3225.28	4412.85	5555.76	1880.37	2575.22	2560.63	1955.73	2952.51	3401.96	4146.05	2081.79	3241.83	1307.83	1874.36	571	1453	1386	1080	291	1512	2084	7041	2927	440	1706	451	2372	441	126	456	108	65	141	272	1400	1909	789	172
hsa-miR-328-3p	4205.67	3670.6	4671.28	5330.22	5041.02	5584.03	4081.25	8255.68	5116.38	1886.68	26006.4	5892.74	8139.22	9121.04	2999.64	3540.93	924.684	1203.5	1382.03	4064.84	2585.36	412.215	1635.3	159.679	541.202	274	718	918	753	279	707	1884	5151	1864	286	8364	824	4375	724	201	627	39	40	66	325	873	378	398	21
hsa-miR-26b-5p	3729.85	5868.88	6757.58	8487.3	5583.06	5955.25	6180.37	7231.53	8270.2	11999.5	5400.9	9089.41	5145.85	2229.87	2925.03	5263.4	3366.77	6348.54	3476.01	2238.79	10753.1	1623.78	1927.02	1262.21	2269.29	243	1148	1328	1199	309	754	2853	4512	3013	1819	1737	1271	2766	177	196	932	142	211	166	179	3631	1489	469	166
hsa-miR-26a-5p	2962.4	6354.55	8192.55	10653.4	5908.28	6673.98	10950.5	8510.52	9321.48	10792.3	6389.67	10348.1	6025.81	1801.52	2820.56	5585.3	3248.22	6408.71	2785	1200.7	16208.1	3861.51	1602.43	395.394	2146	193	1243	1610	1505	327	845	5055	5310	3396	1636	2055	1447	3239	143	189	989	137	213	133	96	5473	3541	390	52
hsa-miR-103a-3p	3468.92	4861.77	10197.4	7064.49	6143.17	8474.78	17232.7	10839.3	7002.09	8701.16	5385.35	10920.2	7536.45	1763.74	1358.05	6810.79	2584.36	6589.25	3601.65	2088.7	13756	3781.91	1557.23	463.824	2490.79	226	951	2004	998	340	1073	7955	6763	2551	1319	1732	1527	4051	140	91	1206	109	219	172	167	4645	3468	379	61
hsa-miR-4433b-5p	16193.4	14529.1	5592.31	16613.6	10678.3	12376.5	6689.44	11898.7	12571.4	4716.7	29209	5528.02	7871.32	4988.85	4924.78	6223.46	1707.1	1805.27	1989.28	4340	1744.3	316.249	1286.05	190.091	353.14	1055	2842	1099	2347	591	1567	3088	7424	4580	715	9394	773	4231	396	330	1102	72	60	95	347	589	290	313	25
hsa-miR-126-5p	11373.8	12652.9	8100.96	8841.22	7082.71	8695.93	4334.7	7399.82	7680.06	8694.56	8432.5	7673.43	4723.54	2683.4	5387.41	5596.59	6875.79	10320.1	6784.49	10543.6	14792.5	7969.48	4852.47	1193.78	5175.9	741	2475	1592	1249	392	1101	2001	4617	2798	1318	2712	1073	2539	213	361	991	290	343	324	843	4995	7308	1181	157
hsa-miR-221-3p	8442.06	9002.7	9169.55	9032.34	6992.37	12115.8	12642.4	20422	8528.22	8846.29	7779.54	7094.17	6991.35	5971.51	4223.37	5263.4	4741.92	4152.13	5507.16	2739.08	8993.96	2416.58	2822.74	296.544	1746.89	550	1761	1802	1276	387	1534	5836	12742	3107	1341	2502	992	3758	474	283	932	200	138	263	219	3037	2216	687	39
hsa-miR-199a-3p	13092.9	17228.3	8151.84	13591	8636.58	10496.7	8732.23	13022.2	8432.15	6425.27	8217.95	5792.62	4239.84	2708.59	5521.73	5963.68	9554.97	9808.65	8375.9	13545.3	16800.4	4135.23	5579.73	805.992	4946.05	853	3370	1602	1920	478	1329	4031	8125	3072	974	2643	810	2279	215	370	1056	403	326	400	1083	5673	3792	1358	106
hsa-miR-21-5p	18403.7	22678	13642.4	14723.6	17273.1	15780.6	9856.53	9321.5	8673.7	12520.7	6703.71	8345.67	6009.07	5026.64	7327.48	3659.53	12115.6	12426.3	12773.3	11944.4	13107.4	4028.36	5752.3	3581.34	4212.6	1199	4436	2681	2080	956	1998	4550	5816	3160	1898	2156	1167	3230	399	491	648	511	413	610	955	4426	3694	1400	471
hsa-miR-191-5p	3514.97	4238.07	6915.33	11389.5	4137.61	7582.28	11825.7	11498	9900.64	8549.43	12350.2	10290.8	12596.7	3502.27	3701.05	7883.8	2560.63	5957.4	2910.64	3727.14	27941.4	3326.07	2724.12	539.861	3383.04	229	829	1359	1609	229	960	5459	7174	3607	1296	3972	1439	6771	278	248	1396	108	198	139	298	9435	3050	663	71
hsa-miR-25-3p	7214.12	8108.05	7831.27	7666.17	5890.21	7361.14	9085.34	7685.11	7180.5	5514.91	5245.43	5928.5	8198.75	6941.56	5894.82	6709.14	9578.69	7852.92	10428	12132	7297.04	13130.9	14121.9	9861.99	13369.2	470	1586	1539	1083	326	932	4194	4795	2616	836	1687	829	4407	551	395	1188	404	261	498	970	2464	12041	3437	1297
hsa-miR-122-5p	3392.18	1865.98	3989.42	6929.99	4444.77	7400.62	3175.75	13599.2	24231.4	4571.57	14620.1	18128.8	11930.7	7193.51	89123.7	5415.88	21077.9	2918.51	7056.71	17697.7	14955.4	1548.53	5608.49	32445	20335.8	221	365	784	979	246	937	1466	8485	8828	693	4702	2535	6413	571	5972	959	889	97	337	1415	5050	1420	1365	4267
hsa-miR-93-5p	9961.62	10817.5	10009.2	10568.4	7895.79	12708.2	20391.1	19468.4	11193.5	11082.6	10913.7	11513.7	12466.5	9624.95	8640.75	14288	8891.1	8063.55	9799.83	9643.05	12749.1	10480.9	7182.15	4387.33	9173.28	649	2116	1967	1493	437	1609	9413	12147	4078	1680	3510	1610	6701	764	579	2530	375	268	468	771	4305	9611	1748	577
hsa-miR-423-5p	12003.1	14794.9	11388.2	12847.7	14364.2	17763.1	18840.1	25012.3	15741.7	10548.3	16156.1	9139.47	13296.2	8503.72	9178.01	10323.5	18185.3	15134.2	19913.7	37008.8	16095.5	13174.5	18275.9	9017.98	15134.9	782	2894	2238	1815	795	2249	8697	15606	5735	1599	5196	1278	7147	675	615	1828	767	503	951	2959	5435	12081	4448	1186
hsa-let-7f-5p	8871.82	12249	13571.1	18928.3	20109.9	14398.4	43405.5	19506.9	17081.1	43380.5	18901.6	25852.3	16291.5	6676.99	18251.6	18546.1	10787.9	27620.7	7643.02	9517.97	27538.6	7130.88	6261.79	2881.8	10013.3	578	2396	2667	2674	1113	1823	20037	12171	6223	6576	6079	3615	8757	530	1223	3284	455	918	365	761	9299	6539	1524	379
hsa-miR-146a-5p	17313.9	26655.4	16741.3	19303.5	16803.4	25290.1	24875.3	17894.5	21558	17461.7	15770.5	18550.7	21225.2	12308.4	14819.1	18150.8	28261.9	21181.9	22782.5	21162.2	42363.7	15928.1	12889.3	2585.26	10577.5	1128	5214	3290	2727	930	3202	11483	11165	7854	2647	5072	2594	11409	977	993	3214	1192	704	1088	1692	14305	14606	3137	340
hsa-let-7a-5p	8058.31	9161.18	11688.4	12918.5	17959.8	11128.6	53561	23789.4	16271.4	45161.6	23105.4	22712.8	17214.2	8163.57	18684.3	28830.1	10882.7	25153.5	8501.54	8354.8	25255.3	12247.6	8032.67	4585.03	12178.1	525	1792	2297	1825	994	1409	24725	14843	5928	6846	7431	3176	9253	648	1252	5105	459	836	406	668	8528	11231	1955	603
hsa-let-7i-5p	29010	24590	21041.1	26445.8	27951.4	25748.2	49839.4	44770.8	19875.4	38050.2	41736.5	28870.1	23621.4	10721	38487.9	22713.9	18066.7	23498.6	17275.3	25727.3	37506.9	23409	12272.9	10173.7	15646.8	1890	4810	4135	3736	1547	3260	23007	27934	7241	5768	13423	4037	12697	851	2579	4022	762	781	825	2057	12665	21466	2987	1338
hsa-miR-126-3p	36684.5	42166	36805.4	45508.6	35991.8	43392.8	37773.2	27281.7	38381.1	35715	26821.1	39475.6	20795.5	15772.8	18176.9	18947.1	28167	42845.1	33043	24339	83596.2	16413.3	14023.3	4820.74	13739	2390	8248	7233	6429	1992	5494	17437	17022	13983	5414	8626	5520	11178	1252	1218	3355	1188	1424	1578	1946	28228	15051	3413	634
hsa-let-7b-5p	28887.2	29032.6	21738.3	29107.4	26415.6	30321.2	56474.7	74445.4	30802.6	34474.8	68921.3	31408.9	51283.6	21278.2	84751.1	43897.4	17734.8	21693.4	21965.8	14108.1	33574.1	12274.8	10193.9	9512.22	8462.82	1882	5679	4272	4112	1462	3839	26070	46449	11222	5226	22166	4392	27566	1689	5679	7773	748	721	1049	1128	11337	11256	2481	1251
hsa-miR-223-3p	34781.3	54992.6	62914.7	49699.2	35341.3	53147.1	31378.4	50055	77259	35424.7	51670.8	39718.8	37254.4	22084.5	16669.6	21398.1	33051.2	28914.5	31912.2	26978	83839	26663.1	31341.8	3961.52	25426.1	2266	10757	12364	7021	1956	6729	14485	31231	28147	5370	16618	5554	20025	1753	1117	3789	1394	961	1524	2157	28310	24450	7628	521
hsa-miR-92a-3p	142870	117475	93232.3	115410	122827	94162.4	56923.1	110204	88773.6	60499.1	123049	99289.8	93843.8	144790	70916.9	79922.3	42558.7	33186.9	33796.8	62410.9	20869.4	18828.8	57712	66121.7	24425.2	9308	22979	18322	16304	6798	11922	26277	68760	32342	9171	39574	13884	50443	11493	4752	14152	1795	1103	1614	4990	7047	17266	14046	8696
hsa-miR-486-5p	190407	126452	160126	143980	193149	126956	110920	100858	137901	88937.8	139854	197378	265361	379871	220242	273104	100766	94145	95548.3	196025	17286.1	73861.7	215896	256024	113421	12405	24735	31468	20340	10690	16074	51203	62929	50240	13482	44979	27600	142637	30153	14758	48359	4250	3129	4563	15673	5837	67731	52545	33671
hsa-miR-16-5p	268242	296905	317540	259185	275738	281382	262136	178564	271325	357091	162907	247917	226147	199844	251895	289763	493871	477615	516082	377492	284090	629600	476738	537049	621865	17476	58077	62403	36615	15261	35626	121008	111412	98849	54131	52393	34667	121559	15863	16879	51309	20830	15874	24646	30182	95929	577342	116029	70630
[truncated: 1 more columns]
