# Supplementary material for: Dysregulated expression of miR-140 and miR-122 compromised microglial chemotaxis and led to reduced restriction of AD pathology
Source: J Neuroinflammation. 2024 Jul 2;21:167. doi: 10.1186/s12974-024-03162-z (PMC11218311; doi:10.1186/s12974-024-03162-z)
Supplement: Supplementary file 3 — Supplementary Material 3 [file 12974_2024_3162_MOESM3_ESM.xlsx]

## Sheet: Analysis of miRNA expression
Table S2 Analysis of miRNA expression
Gene	logFC	logCPM	F	PValue	FDR
hsa-miR-101-3p	1.30895	11.6274	36.3303	1.03e-06	0.000165757
hsa-miR-16-5p	1.68675	18.6933	33.6494	1.97e-06	0.000165757
hsa-miR-183-5p	2.47561	7.45126	30.1761	4.81e-06	0.000263094
hsa-miR-25-3p	1.34211	13.2707	29.1871	6.26e-06	0.000263094
hsa-miR-192-5p	2.04443	8.84182	25.9124	1.55e-05	0.000479971
hsa-miR-185-5p	1.11887	11.0388	25.5608	1.71e-05	0.000479971
hsa-miR-1307-3p	-1.63261	10.7995	24.7053	2.2e-05	0.000526869
hsa-miR-423-3p	-1.4525	11.8474	22.445	4.31e-05	0.000904134
hsa-miR-4433b-5p	-1.85598	12.6296	21.9617	5.69e-05	0.00106145
hsa-miR-148a-3p	1.06499	10.5187	20.9523	6.83e-05	0.00114776
hsa-miR-451a	1.60309	12.2201	19.6102	0.000111445	0.00170207
hsa-miR-423-5p	0.888702	13.9665	17.9126	0.000183173	0.00256442
hsa-miR-1306-5p	-1.28291	8.82858	17.4419	0.000214675	0.00276933
hsa-miR-4732-5p	2.50706	7.55689	17.3384	0.000230777	0.00276933
hsa-miR-328-3p	-1.51398	12.0054	16.1864	0.00034641	0.00387979
hsa-miR-221-3p	-0.852212	12.5991	15.8636	0.000370198	0.00388708
hsa-miR-122-5p	2.13707	14.1515	14.6781	0.000653891	0.00646198
hsa-miR-194-5p	1.62116	7.99339	13.3261	0.000929832	0.00750743
hsa-miR-744-5p	-0.859188	11.1768	13.3191	0.000932253	0.00750743
hsa-miR-1-3p	2.31596	8.27839	13.5513	0.000933198	0.00750743
hsa-miR-20a-5p	0.833893	10.5276	13.3015	0.000938429	0.00750743
hsa-miR-22-3p	0.829135	10.612	13.0915	0.00101557	0.00775525
hsa-miR-197-3p	-1.02803	9.67735	12.6637	0.00119445	0.00872471
hsa-miR-30d-5p	-0.736115	12.1242	12.0344	0.00152164	0.0100306
hsa-miR-140-3p	1.33211	8.22976	11.9923	0.00154671	0.0100306
hsa-miR-125a-5p	-1.23389	10.0585	11.9829	0.00155235	0.0100306
hsa-miR-186-5p	0.875581	9.11141	11.7361	0.00170913	0.0106346
hsa-miR-20b-5p	1.46576	7.24703	11.4318	0.0019263	0.0115578
hsa-miR-150-5p	-1.3283	11.5282	11.0889	0.00226767	0.0131369
hsa-miR-326	-1.27825	8.64376	10.4638	0.00283772	0.0158912
hsa-miR-339-5p	-1.45086	8.18256	10.2942	0.00304058	0.016478
hsa-miR-425-3p	-1.13623	7.09528	8.96121	0.00529804	0.0278147
hsa-miR-4433b-3p	-1.59393	7.07127	8.63841	0.00608247	0.0309653
hsa-miR-19b-3p	0.79418	9.02079	8.49132	0.00648067	0.0320222
hsa-miR-143-3p	0.740115	11.6724	7.97224	0.00812674	0.0384692
hsa-miR-148b-3p	0.532991	10.824	7.93986	0.0082434	0.0384692
hsa-miR-425-5p	0.562582	11.8221	7.78686	0.00881971	0.0400463
hsa-miR-363-3p	1.0264	8.43783	7.63699	0.00942663	0.0414574
hsa-miR-106b-3p	-0.722833	8.36107	7.54582	0.00981781	0.0414574
hsa-miR-486-3p	1.3408	7.70046	7.53377	0.0098708	0.0414574
hsa-miR-941	-1.43246	6.15606	7.30564	0.010935	0.0448068
hsa-miR-146a-5p	0.431705	14.1634	6.91319	0.0130678	0.0522713
hsa-miR-151a-3p	-0.547149	11.2184	6.40164	0.0165522	0.0632186
hsa-miR-17-5p	0.894651	7.77496	6.40097	0.0165573	0.0632186
hsa-miR-92b-3p	-1.48621	6.94564	6.2585	0.0176993	0.0660773
hsa-miR-339-3p	-1.13562	6.67019	5.79398	0.0220603	0.0805679
hsa-miR-10b-5p	0.885442	8.25386	5.62731	0.0239003	0.0854307
hsa-miR-361-5p	-0.531836	9.50408	5.5737	0.0245272	0.0858452
hsa-miR-671-5p	-1.16391	5.89785	5.45596	0.0259681	0.0890334
hsa-miR-139-3p	-0.912221	8.89702	5.23509	0.0289276	0.0971969
hsa-miR-361-3p	-0.794212	8.33308	5.05801	0.0315681	0.103566
hsa-miR-15b-5p	0.717908	8.43596	5.02706	0.0320561	0.103566
hsa-miR-625-3p	-0.654448	10.3747	4.61676	0.0393751	0.124812
hsa-miR-29a-3p	-0.730548	9.56548	4.51667	0.0414281	0.128887
hsa-miR-30e-3p	-1.09639	6.86811	4.42767	0.0433533	0.132425
hsa-miR-491-5p	-1.17011	5.52189	4.39019	0.0441935	0.13258
hsa-miR-501-3p	-0.842509	6.72559	4.31699	0.0458867	0.134987
hsa-miR-130a-3p	0.697417	7.85043	4.28694	0.0466025	0.134987
hsa-miR-29c-3p	0.479232	9.18032	4.04237	0.0529113	0.150663
hsa-miR-374b-5p	-1.12451	5.69587	4.00189	0.0540442	0.151324
hsa-miR-7-5p	0.79094	8.34478	3.87001	0.0579272	0.159537
hsa-miR-126-5p	0.397117	12.8258	3.65681	0.0648799	0.1728
hsa-miR-320a	0.424486	11.5847	3.63279	0.0657201	0.1728
hsa-miR-454-3p	-0.700311	6.70412	3.62971	0.0658287	0.1728
hsa-miR-1260b	-0.712494	6.79683	3.48169	0.0712934	0.18242
hsa-miR-485-5p	-1.0621	6.94447	3.45814	0.072209	0.18242
hsa-miR-1301-3p	-0.892382	7.10921	3.44437	0.0727508	0.18242
hsa-miR-99b-5p	-0.668536	8.86216	3.41655	0.0738587	0.182474
hsa-miR-486-5p	0.748802	17.5357	3.39727	0.0749658	0.182525
hsa-miR-184	-1.5267	8.55983	3.27788	0.0808906	0.194137
hsa-miR-103a-3p	-0.522602	12.4167	3.20032	0.0831486	0.196746
hsa-miR-24-3p	0.35727	11.892	3.15677	0.0851757	0.198743
hsa-miR-331-3p	-1.04793	5.70823	3.05265	0.0902528	0.205976
hsa-miR-19a-3p	0.704316	7.28354	3.04326	0.0907274	0.205976
hsa-miR-584-5p	0.440416	11.8923	2.94598	0.0958138	0.214623
hsa-miR-93-5p	0.29626	13.4052	2.84909	0.101206	0.222544
hsa-miR-598-3p	-0.876845	6.18022	2.83533	0.101999	0.222544
hsa-miR-485-3p	-1.04509	8.50553	2.7751	0.106663	0.229735
hsa-miR-93-3p	-0.82171	6.72355	2.71462	0.109275	0.232383
hsa-miR-484	-0.525162	10.457	2.58253	0.117929	0.247651
hsa-miR-26a-5p	-0.462118	12.386	2.52249	0.122123	0.253291
hsa-miR-142-5p	0.469145	9.09204	2.50104	0.123662	0.253356
hsa-miR-1908-5p	-0.82207	6.89955	2.4543	0.127096	0.257255
hsa-miR-155-5p	-0.624598	8.03418	2.36406	0.134045	0.265888
hsa-let-7g-5p	0.402831	11.4845	2.35801	0.134527	0.265888
hsa-miR-26b-5p	-0.339976	12.2607	2.24562	0.14385	0.281009
hsa-miR-6852-5p	-0.70871	6.4379	2.1575	0.151694	0.292926
hsa-miR-181a-2-3p	-0.646002	5.99156	2.0971	0.157362	0.300418
hsa-miR-15a-5p	0.455052	8.3516	2.03073	0.163883	0.309352
hsa-miR-629-5p	0.46623	8.40188	1.94841	0.172424	0.318932
hsa-miR-379-5p	0.755299	6.97601	1.94531	0.172755	0.318932
hsa-miR-181a-5p	-0.466273	9.07683	1.72524	0.198413	0.362319
hsa-miR-335-3p	-0.740879	5.73571	1.67248	0.205237	0.370751
hsa-miR-185-3p	-0.558892	6.75289	1.63067	0.210851	0.376841
hsa-miR-301a-3p	0.650566	6.16426	1.5563	0.221312	0.391372
hsa-miR-335-5p	0.363523	9.15227	1.52654	0.225677	0.394935
hsa-miR-125b-5p	-0.675038	10.0266	1.48291	0.233414	0.404263
hsa-miR-28-3p	0.293521	9.44156	1.45783	0.236174	0.404515
hsa-miR-381-3p	0.689721	7.08802	1.44391	0.238375	0.404515
hsa-miR-18a-5p	0.54082	6.59286	1.35648	0.252806	0.424714
hsa-miR-382-5p	0.514897	10.3113	1.34146	0.256074	0.425945
hsa-miR-342-3p	-0.312939	11.4156	1.2712	0.267973	0.441368
hsa-miR-224-5p	-0.543334	5.69996	1.15173	0.29126	0.470721
hsa-miR-146b-5p	0.388919	7.24519	1.15105	0.291399	0.470721
hsa-miR-144-5p	0.537762	6.36849	1.09801	0.302599	0.481055
hsa-miR-671-3p	-0.479743	6.45415	1.09375	0.303523	0.481055
hsa-let-7d-3p	-0.278174	9.79262	1.05646	0.311776	0.489517
hsa-miR-769-5p	-0.532527	6.19073	1.03186	0.317385	0.489776
hsa-miR-432-5p	-0.652439	10.4507	1.026	0.319715	0.489776
hsa-let-7i-5p	0.215469	14.6581	1.00805	0.322945	0.489776
hsa-miR-92a-3p	-0.320197	16.297	1.00528	0.323602	0.489776
hsa-miR-338-3p	0.361017	6.08613	0.862048	0.360157	0.540235
hsa-miR-199a-3p	0.203809	12.9607	0.748151	0.393537	0.585082
hsa-miR-191-3p	0.414783	6.41862	0.628587	0.433747	0.639205
hsa-miR-223-5p	-0.273069	7.7469	0.604803	0.442496	0.646429
hsa-miR-1304-3p	0.407931	6.39952	0.590049	0.448064	0.64892
hsa-miR-532-5p	0.273799	7.54166	0.561564	0.459136	0.659272
hsa-miR-100-5p	-0.629799	7.07618	0.542848	0.467342	0.665369
hsa-miR-378a-3p	-0.289907	7.40346	0.523775	0.474524	0.669916
hsa-miR-133a-3p	0.358249	6.67745	0.505682	0.482195	0.675073
hsa-miR-99a-5p	-0.345576	6.60305	0.485614	0.490951	0.681651
hsa-miR-369-5p	0.383518	6.71547	0.438818	0.512464	0.705688
hsa-miR-191-5p	-0.191738	12.6615	0.422046	0.520581	0.711037
hsa-miR-199b-3p	0.150488	11.928	0.411764	0.525672	0.712201
hsa-miR-374a-5p	0.251393	6.83345	0.380156	0.541907	0.728322
hsa-miR-3615	-0.213316	9.99078	0.337416	0.565417	0.753889
hsa-miR-152-3p	0.19487	7.312	0.2914	0.593083	0.773239
hsa-miR-30a-5p	-0.224807	7.72958	0.290784	0.593472	0.773239
hsa-miR-128-3p	0.0978517	9.99876	0.281414	0.599459	0.773239
hsa-miR-107	-0.266305	6.05915	0.281073	0.599679	0.773239
hsa-let-7d-5p	0.17521	9.63092	0.276054	0.602942	0.773239
hsa-miR-30e-5p	0.138667	9.5239	0.26059	0.613239	0.775069
hsa-miR-145-5p	-0.307783	5.45492	0.254319	0.617525	0.775069
hsa-miR-98-5p	0.198397	8.06463	0.253304	0.618225	0.775069
hsa-miR-223-3p	-0.102433	15.1219	0.246699	0.622823	0.775069
hsa-miR-660-5p	-0.212647	9.3059	0.235704	0.630653	0.779042
hsa-miR-345-5p	-0.201288	6.10779	0.199901	0.65783	0.806201
hsa-miR-23a-3p	0.0756201	11.767	0.19443	0.662237	0.806201
hsa-miR-127-3p	-0.25842	7.49133	0.179354	0.674877	0.815679
hsa-miR-27b-3p	0.124943	10.1787	0.170755	0.682213	0.818656
hsa-miR-199a-5p	0.162928	7.63813	0.155061	0.696372	0.827437
hsa-let-7a-5p	0.114745	14.0695	0.151401	0.699792	0.827437
hsa-miR-2110	0.192027	6.18566	0.146648	0.704306	0.827437
hsa-let-7f-5p	-0.0988262	13.9667	0.131628	0.719149	0.839007
hsa-let-7c-5p	0.184575	10.5426	0.125013	0.72629	0.841494
hsa-miR-340-5p	0.128318	8.03945	0.096754	0.757789	0.871977
hsa-miR-576-5p	0.13876	6.85692	0.0897753	0.766412	0.875899
hsa-miR-421	-0.123472	6.15417	0.0749185	0.786075	0.89104
hsa-miR-126-3p	0.0514442	14.8074	0.0680122	0.795934	0.89104
hsa-let-7e-5p	0.0960372	8.6998	0.0654772	0.799687	0.89104
hsa-miR-483-5p	0.135879	7.45345	0.064685	0.800875	0.89104
hsa-miR-134-5p	-0.127856	8.835	0.0412141	0.840583	0.925884
hsa-miR-142-3p	0.0683894	11.5967	0.0397618	0.843216	0.925884
hsa-miR-23b-3p	0.0863149	6.97312	0.0367231	0.849248	0.926452
hsa-miR-375	-0.0922815	6.46723	0.0244558	0.876719	0.950229
hsa-miR-27a-3p	-0.0404181	8.89315	0.0207219	0.886447	0.950229
hsa-miR-574-3p	0.0540659	7.24274	0.0169168	0.897334	0.950229
hsa-miR-431-5p	0.0658673	8.51836	0.0163204	0.899178	0.950229
hsa-miR-370-3p	-0.0792639	6.57388	0.0162639	0.899323	0.950229
hsa-miR-193a-5p	-0.0384021	6.52898	0.00834272	0.927796	0.967929
hsa-miR-654-3p	-0.0499167	6.44645	0.00626677	0.937399	0.967929
hsa-miR-21-5p	-0.0183908	13.2786	0.00603169	0.938582	0.967929
hsa-miR-652-3p	0.036963	6.84251	0.00592582	0.939122	0.967929
hsa-miR-409-3p	-0.0313311	10.2509	0.00335476	0.954221	0.976028
hsa-miR-222-3p	0.0196301	7.37808	0.00257653	0.959834	0.976028
hsa-miR-10a-5p	-0.0161514	9.34225	0.00202268	0.964409	0.976028
hsa-miR-30c-5p	0.0136156	6.84481	0.000943403	0.975689	0.981531
hsa-let-7b-5p	-0.00632697	14.9266	0.000454888	0.983117	0.983117
hsa-miR-375
hsa-miR-1304-3p
hsa-miR-193a-5p
hsa-miR-18a-5p
hsa-miR-576-5p
hsa-miR-133a-3p
hsa-miR-185-3p
hsa-miR-19a-3p
hsa-miR-574-3p
hsa-miR-1301-3p
hsa-miR-379-5p
hsa-miR-532-5p
hsa-miR-130a-3p
hsa-miR-491-5p
hsa-miR-671-5p
hsa-miR-145-5p
hsa-miR-224-5p
hsa-miR-374b-5p
hsa-miR-598-3p
hsa-miR-107
hsa-miR-338-3p
hsa-miR-181a-2-3p
hsa-miR-144-5p
hsa-miR-941
hsa-miR-769-5p
hsa-miR-92b-3p
hsa-miR-1260b
hsa-miR-93-3p
hsa-miR-335-3p
hsa-miR-331-3p
hsa-miR-301a-3p
hsa-miR-2110
hsa-miR-421
hsa-miR-345-5p
hsa-miR-100-5p
hsa-miR-671-3p
hsa-miR-6852-5p
hsa-miR-454-3p
hsa-miR-374a-5p
hsa-miR-30e-3p
hsa-miR-654-3p
hsa-miR-370-3p
hsa-miR-4433b-3p
hsa-miR-485-5p
hsa-miR-99a-5p
hsa-miR-501-3p
hsa-miR-191-3p
hsa-miR-30c-5p
hsa-miR-339-3p
hsa-miR-652-3p
hsa-miR-1908-5p
hsa-miR-23b-3p
hsa-miR-369-5p
hsa-miR-425-3p
hsa-miR-146b-5p
hsa-miR-184
hsa-miR-127-3p
hsa-miR-339-5p
hsa-miR-485-3p

## Sheet: DEMs(FDR<0.05)
DEMs(FDR<0.05)
	logFC	logCPM	F	PValue	FDR
hsa-miR-4433b-5p	-1.85598	12.6296	21.9617	5.69e-05	0.00106145
hsa-miR-1307-3p	-1.63261	10.7995	24.7053	2.2e-05	0.000526869
hsa-miR-4433b-3p	-1.59393	7.07127	8.63841	0.00608247	0.0309653
hsa-miR-328-3p	-1.51398	12.0054	16.1864	0.00034641	0.00387979
hsa-miR-423-3p	-1.4525	11.8474	22.445	4.31e-05	0.000904134
hsa-miR-339-5p	-1.45086	8.18256	10.2942	0.00304058	0.016478
hsa-miR-941	-1.43246	6.15606	7.30564	0.010935	0.0448068
hsa-miR-150-5p	-1.3283	11.5282	11.0889	0.00226767	0.0131369
hsa-miR-1306-5p	-1.28291	8.82858	17.4419	0.000214675	0.00276933
hsa-miR-326	-1.27825	8.64376	10.4638	0.00283772	0.0158912
hsa-miR-125a-5p	-1.23389	10.0585	11.9829	0.00155235	0.0100306
hsa-miR-425-3p	-1.13623	7.09528	8.96121	0.00529804	0.0278147
hsa-miR-197-3p	-1.02803	9.67735	12.6637	0.00119445	0.00872471
hsa-miR-363-3p	1.0264	8.43783	7.63699	0.00942663	0.0414574
hsa-miR-148a-3p	1.06499	10.5187	20.9523	6.83e-05	0.00114776
hsa-miR-185-5p	1.11887	11.0388	25.5608	1.71e-05	0.000479971
hsa-miR-101-3p	1.30895	11.6274	36.3303	1.03e-06	0.000165757
hsa-miR-140-3p	1.33211	8.22976	11.9923	0.00154671	0.0100306
hsa-miR-486-3p	1.3408	7.70046	7.53377	0.0098708	0.0414574
hsa-miR-25-3p	1.34211	13.2707	29.1871	6.26e-06	0.000263094
hsa-miR-20b-5p	1.46576	7.24703	11.4318	0.0019263	0.0115578
hsa-miR-451a	1.60309	12.2201	19.6102	0.000111445	0.00170207
hsa-miR-194-5p	1.62116	7.99339	13.3261	0.000929832	0.00750743
hsa-miR-16-5p	1.68675	18.6933	33.6494	1.97e-06	0.000165757
hsa-miR-192-5p	2.04443	8.84182	25.9124	1.55e-05	0.000479971
hsa-miR-122-5p	2.13707	14.1515	14.6781	0.000653891	0.00646198
hsa-miR-1-3p	2.31596	8.27839	13.5513	0.000933198	0.00750743
hsa-miR-183-5p	2.47561	7.45126	30.1761	4.81e-06	0.000263094
hsa-miR-4732-5p	2.50706	7.55689	17.3384	0.000230777	0.00276933
