# Supplementary material for: Dysregulated expression of miR-140 and miR-122 compromised microglial chemotaxis and led to reduced restriction of AD pathology
Source: J Neuroinflammation. 2024 Jul 2;21:167. doi: 10.1186/s12974-024-03162-z (PMC11218311; doi:10.1186/s12974-024-03162-z)
Supplement: Supplementary file 4 — Supplementary Material 4 [file 12974_2024_3162_MOESM4_ESM.xlsx]

## Sheet: Sheet1
miRNA_id	CON1	CON2	CON3	CON4	CON5	CON6	CON7	CON8	CON9	CON10	CON11	CON12	CON13	CON14	n	Mean	SD		Mean+SD	Mean-SD	AD1_Tpm	AD2_Tpm	AD3_Tpm	AD4_Tpm	AD5_Tpm	AD6_Tpm	AD7_Tpm	AD8_Tpm	AD9_Tpm	AD10_Tpm	AD11_Tpm	Up-regulated	Down-regulated
hsa-miR-425-3p	245.584	153.367	254.426	205.285	198.749	308.029	246.956	296.505	263.506	92.355	189.67	107.275	199.061	125.982	14	206.196	67.7664	40.0467	246.243	166.15	0	67.7713	94.8477	0	83.7694	37.5251	272.455	61.0691	57.5232	7.60235	39.7021	1	10	11
hsa-miR-192-5p	168.846	214.717	295.136	268.992	180.681	197.451	127.809	145.848	301.933	402.405	286.058	357.566	128.368	176.378	14	232.299	86.9114	51.3604	283.659	180.939	2939.95	67.7713	545.316	391.139	439.732	662.876	299.108	434.025	349.247	144.471	480.605	9	2	11
hsa-miR-1306-5p	1120.5	700.382	549.562	764.495	523.974	821.415	327.106	860.668	573.671	613.501	1483.15	586.418	433.472	743.284	14	721.543	294.864	174.25	895.793	547.292	313.398	259.782	189.672	210.628	335.027	412.74	201.378	35.9868	189.003	30.4159	137.913	0	11	11
hsa-miR-1307-3p	3468.92	2648.15	2727.46	2449.21	2583.76	3830.64	3673.99	3501.97	2135.49	811.408	5951.25	1265.8	3326.38	4220.36	14	3042.48	1274.48	753.158	3795.64	2289.33	104.466	1355.38	663.864	1444.21	1235.45	337.69	1267.51	169.03	797.103	205.299	307.169	0	11	11
hsa-miR-150-5p	2962.4	1819.97	2920.82	2604.94	4751.93	3214.57	864.342	2003.42	3642.4	4736.49	18245.5	4441.01	2798.03	10103.7	14	4650.68	4476.55	2645.42	7296.1	2005.26	1014.8	1665.99	1375.15	1384.04	1570.48	1125.65	746.287	1041.44	1150.46	1178.57	422.096	0	11	11
hsa-miR-423-3p	4420.57	3517.24	6727.05	5379.76	7209.18	9367.28	5773.11	8992.94	7229.91	316.648	14268.7	5349.23	4336.57	5316.4	14	6300.33	3233.97	1911.12	8211.45	4389.21	716.338	1530.45	1588.55	1414.13	1779.89	2151.24	2917.04	1923.67	1980.43	304.149	906.879	0	11	11
hsa-miR-4433b-5p	16193.4	14529.1	5592.31	16613.6	10678.3	12376.5	6689.44	11898.7	12571.4	4716.7	29209	5528.02	7871.32	4988.85	14	11389.8	6614.81	3909.03	15298.8	7480.72	4924.78	6223.46	1707.1	1805.27	1989.28	4340	1744.3	316.249	1286.05	190.091	353.14	0	11	11
